# Supplementary material for: Multiomic analyses uncover immunological signatures in acute and chronic coronary syndromes
Source: Nat Med. 2024 May 21;30(6):1696–710. doi: 10.1038/s41591-024-02953-4 (PMC11186793; doi:10.1038/s41591-024-02953-4)
Supplement: Supplementary file 3 — Supplementary Tables 1–16. [file 41591_2024_2953_MOESM3_ESM.xlsx]

## Sheet: OVERVIEW
Table	Name	Description
TABLE1	Clinical_Characteristics	Clinical characteristics of Munich patient cohort
TABLE2	Clinical_Characteristics	Clinical characteristics of Groningen patient cohort (V2)
TABLE3	Cell-Type Frequencies FACS	Cell-Type frequencies (percentages) and CLR transformed values for all patients and all timepoints of the distinct cell-types identified within the FACS data
TABLE4	Cellranger_QC_statistic	OC (quality control) output of cellranger pipeline runs for all 14 libraries
TABLE5	Sample_Meta_Data_and_Cell_Amounts	Overview of all samples (Munich cohort): > the libraries and hashtags they have been measured in > their classification into the different phenotypes ('acs', 'ccs', 'no-ccs') and timepoints > the type of data that has been measured for the samples (scRNA-sequencing, cytokine, protoeomics and neutrophil data) > the amount of cells identified for these samples after demultiplexing and after applyin…
TABLE6	Cell-Type Frequencies scRNA	Cell-Type frequencies (percentages) and CLR transformed values for all patients and all timepoints of the distinct cell-type clusters identified in the scRNA-seq data
TABLE7	Variance_Decomposition	Variance decompositon of the estimated MOFA model specifying the amount of variance explained by each factor within each data dimension
TABLE8	Feature_Factor_Weights	Factor Weights of all features on all factors estimated by the MOFA model
TABLE9	Pathway_Enrichments_REACTOME	All enriched pathways (parametric test, Benjamini Hochberg correction for multiple testing per factor, adjusted p-value < 0.05) based on the enrichment analysis conducted on the REACTOME pathways
TABLE10	Pathway_Enrichments_KEGG	All enriched pathways (parametric test, Benjamini Hochberg correction for multiple testing per factor, adjusted p-value < 0.05) based on the enrichment analysis conducted on the KEGG pathways
TABLE11	AUC_Values_TP1_good_poor_outcome	AUC values calculated for the ROC curves giving the prediction for good vs. poor outcome samples at TP1
TABLE12	Prediction_Metrics_TP1_good_poor_outcome	Detailled prediction metrics to TP1 good vs. poor outcome prediction.Columns: TP = True Positive, FP = False Positive, TN = True Negative, FN = False Negative, SPEC = Specificity, PREC = Precision, REC = Recall, FPR = False Positive Rate, model = model for which the values are specified/ same as in the figure description, figure = figure the values relate to
TABLE13	P values of statistical analysis	Results (p-values) of the statistical analyses of the respective figure.
TABLE14	Number of samples	Specification of the exact n-numbers of samples included in the respective analyses
TABLE15	Antibody and Hasthag-panels	Used Antibody and Hasthag-panels (brand and catalog numbers) for the respective analysis (FACS/scRNA-seq)
TABLE16	Comparison MOFA model factor amount	Pearson correlation of sample factor values and feature weights derived from the MOFA model with 20 factors (as presented in the manuscript; first column) and alternative MOFA models with 5, 10, 15 or 25 factors (second column) for the first 5 inferred factors.

## Sheet: TABLE1
	Munich cohort	Non-CCS	CCS	ACS
				All ACS	Sterile ACS	ACS with hospital acquired	ACS with delayed recanalization	Good Outcome	Poor Outcome
						infection	after vessel occlusion
	Patient, n	18	16	28	19	5	4	14	7
	Age, median year (IQR)	61,5 8 (55-66)	64 (58-69,5)	61 (50,5-70,5)	61 (51-74)	66 (50-70,5)	61.5	58 (50-66)	68 (52-80)
	Male, n (%)	9 (50)	13 (81)	25 (89)	16 (84,2)	5 (100)	4 (100)	13 (92,9)	6 (85,7)
	Cardiac risc factors
	Hypertension, n (%)	12 (70,6)*	11 (68,8)	17 (60,7)	12 (63,2)	2 (40)	2 (50)	9 (64,3)	4 (57,1)
	Diabetes mellitus, n (%)	5 (29,4)*	2 (12,5)	0 (0)	0 (0)	0 (0)	0 (0)	0 (0)	0 (0)
	Positive family history, n (%)	4 (23,5)*	8 (50)	7 (25)	6 (31,6)	0 (0)	1 (25)	5 (35,7)	1 (14,3)
	Smoking (current), n (%)	5 (29,4)*	3 (18,8)	11 (39,3)	8 (42,1)	1 (20)	2 (50)	6 (42,9)	2 (28,6)
	Smoking (ex), n (%)	5 (29,4)*	5 (31,3)	8 (28,6)	5 (26,3)	1 (20)	2 (50)	4 (28,6)	1 (14,3)
	Dyslipoproteinmia, median LDL mg/dl (IQR)	117 (83-134,5)****	79 (60-86)*****	128,5 (85-158)**	135 (79-166)*	138 (80,5-158,5)	109*	139 (85-176)	129,5 (76-138)*
	Adipositas, median BMI (IQR)	27,7 (24,3-35,2)*	26,8 (24,9-29,7)*	26,3 (24,4-29,4)	26,2 (24,2-29,9)	26,3 (25,4-29,3)	26,4 (21,4-28,6)	27,34 (24,8-30,7)	26,23 (24,5-28,2)
	Premedication
	ASA, n (%)	6 (35,3)*	10 (62,5)	3 (11,1)*	3 (15,7)	0 (0)	0 (0)*	2 (14,3)	1 (14,3)
	ß-Blocker, n (%)	6 (35,3)*	5 (31,3)	6 (22,2)*	4 (21,1)	1 (20)	1 (33,3)*	3 (21,4)	2 (28,6)
	ACE/AT1-inhibitor, n (%)	8 (47,1)*	9 (56,3)	11 (40,7)*	8 (42,1)	1 (20)	2 (66,7)*	5 (35,7)	4 (57,1)
	Statin, n (%)	8 (47,1)*	11 (68,75)	2 (7,4)*	2 (10,5)	0 (0)	0 (0)*	2 (14,3)	0 (0)
	* Data from one sample was not available, ** Data from two samples were not available, *** Data from three samples were not available, **** Data from five samples were not available, ***** Data from six samples were not available
	P-value: Parametric data were analyzed using an unpaired t-test (two-sided), non-parametric data were tested using the Mann-Whitney test (two-sided).
	Comparison	Non-CCS vs. CCS	Non-CCS vs. sterile ACS	CCS vs. sterile ACS	Good vs. poor Outcome
	Age, p-value	0.55	0.96	0.67	0.33
	Male, Odds Ratio (95% CI)	0,23 (0,06 to 1,2)	0,1875 (0.04766 to 0.9247)	0,8125 (0,1681 to 3,970)	2,17 (0.099 to 43.88)
	P-value: Parametric data were analyzed using an unpaired t-test (two-sided), non-parametric data were tested using the Mann-Whitney test (two-sided).
	Cardiac risc factors
	Hypertension, Odds Ratio (95% CI)	1,09 (0.24 to 5.08)	1,40 (0.37 to 5.73)	1,28 (0.35 to 5.35)	1,35 (0.25 to 8.41)
	Diabetes mellitus, Odds Ratio (95% CI)	2,9 (0.43 to 16.23)	+infinity (1.81 to +infinity)	+infinity (0.56 to +infinity)	-
	Positive family history, Odds Ratio (95% CI)	0,31 (0.08 to 1.54)	0,67 (0.18 to 2.69)	2,17 (0.51 to 8.00)	3,33 (0.38 to 45.00)
	Smoking (current), Odds Ratio (95% CI)	1,91 (0.37 to 9.06)	0,54 (0.13 to 2.51)	0,28 (0.063 to 1.53)	3,00 (0.35 to 20.32)
	Smoking (ex), Odds Ratio (95% CI)	1,14 (0.23 to 5.26)	0,8571 (0.19 to 4.04)	0,75 (0.17 to 3.67)	4,00 (0.35 to 59.47)
	Dyslipoproteinemia, p-value	0.2	0.29	0.049	0.63
	Adipositas, p-value	0.37	0.31	0.92	0.4
	P-value: Parametric data were analyzed using an unpaired t-test (two-sided), non-parametric data were tested using the Mann-Whitney test (two-sided).
	Premedication
	ASA, Odds Ratio (95% CI)	0,33 (0.08 to 1.44)	2,91 (0.64 to 12.05)	8,89 (1.67 to 35.63)	1,00 (0.10 to 16.68)
	ß-Blocker, Odds Ratio (95% CI)	1,20 (0.30 to 5.35)	2,05 (0.50 to 7.53)	1,71 (0.35 to 6.51)	0,68 (0.11 to 4.87)
	ACE/AT1-inhibitor, Odds Ratio (95% CI)	0,69 (0.2 to 3.00)	1,22 (0.31 to 5.01)	1,77 (0.44 to 5.95)	0,42 (0.08 to 2.43)
	Statin, Odds Ratio (95% CI)	0,40 (0.09 to 1.82)	7,56 (1.53 to 38.83)	18,70 (2.76 to 95.20)	+infinity (0.23 to +infinity)
	Culprit lesion		LAD	LCX	RCA
	ACS subtypes
	Sterile ACS, n		10	2	7
	ACS acquiring hospital infection, n		5	0	0
	ACS with delayed recanalization after vessel occlusion, n		3	0	1
	Culprit lesion	ACS subtype	LAD
				LCX	RCA
	Good outcome, n	Sterile ACS, n	4	2	5
		ACS acquiring hospital infection, n	3	0	0
	Poor outcome, n	Sterile ACS, n	5	0	0
		ACS acquiring hospital infection, n	2	0	0
	Affected coronary vessels	1	2	3
	ACS, n	8	8	12
	CCS, n	8	1	7

## Sheet: TABLE2
	Cohort	Ctrl.	ACS	Odds Ratio (95% CI)/ p-value
	Patient, n	31	24	-
	Age, median year (IQR)	61 (48-68)	59 (52-67)	0.54
	Male, n (%)	25 (80,6)	19 (79,2)	1,1 (0.31 to 3.75)
	Cardiac risc factors
	Hypertension, n (%)	3 (9,7)****	1 (4,2)	4,06 (0.55 to 54.64)
	Diabetes mellitus, n (%)	0 (0)*	0 (0)	>0,99
	Positive family history, n (%)	3 (9,7)	14 (58,3)	to few data points
	Smoking (current), n (%)	4 (12,9)*	9 (37,5)**	0,26 (0.07 to 1.29)
	Smoking (ex), n (%)	14 (45,1)*	6 (25)**	1,361 (0.33 to 4.54)
	Hypercholesterolemia, n (%)	1 (3,2)***	2 (8,3)	0,46 (0.03 to 4.22)
	Adipositas, median BMI (IQR)	25,3 (23,1-29,3)**	26,6 (23.9-28.7)*	0.24
	* Data from one sample was not available, ** Data from two samples were not available, *** Data from six samples were not available, **** Data from 11 samples were not available
	P-value: Parametric data were analyzed using an unpaired t-test (two-sided), non-parametric data were tested using the Mann-Whitney test (two-sided).
	Culprit lesion	Non	LAD	LCX	RCA
	ACS, n	1	11	0	12
	Affected coronary vessels	1	2	3
	ACS, n	14	5	5

## Sheet: TABLE3
Timepoint	FACS,cell_type	Percentage_Cells	CLR	Subject	Grouping_Level
TP1	CD14+	7,51	-0,057847979	2	1
TP1	HLADR+	0,75	-2,361765517	2	1
TP1	CD3+	60,8	2,033506344	2	1
TP1	NA_assigned	8,21	0,031269479	2	1
TP1	CD56+	17,6	0,793815458	2	1
TP1	CD19+	5,13	-0,438977785	2	1
TP0	HLADR+	2,84	-1,079348862	3	1
TP0	CD19+	1,97	-1,445119371	3	1
TP0	CD56+	16,2	0,661858328	3	1
TP0	CD14+	52,9	1,845250425	3	1
TP0	NA_assigned	3,09	-0,994981823	3	1
TP0	CD3+	23	1,012341302	3	1
TP2	CD19+	3,69	-0,629732421	4	1
TP2	CD3+	48,8	1,952371434	4	1
TP2	CD14+	39,6	1,743470239	4	1
TP2	NA_assigned	2,74	-0,927400959	4	1
TP2	CD56+	3,6	-0,654425034	4	1
TP2	HLADR+	1,57	-1,48428326	4	1
TP3	CD56+	6,28	-0,227664073	4	1
TP3	CD19+	4,2	-0,629949528	4	1
TP3	CD3+	56	1,960317638	4	1
TP3	NA_assigned	3,06	-0,946619137	4	1
TP3	HLADR+	1,86	-1,444457565	4	1
TP3	CD14+	28,6	1,288372665	4	1
TP0	CD19+	38,8	1,251738189	5	1
TP0	CD56+	13,8	0,217986535	5	1
TP0	CD3+	22,3	0,697904621	5	1
TP0	CD14+	18,4	0,505668607	5	1
TP0	HLADR+	1,7	-1,876053806	5	1
TP0	NA_assigned	5	-0,797244145	5	1
TP1	CD3+	45,9	1,827680405	6	1
TP1	CD19+	10,6	0,362069289	6	1
TP1	HLADR+	0,62	-2,476820513	6	1
TP1	NA_assigned	1,58	-1,541359865	6	1
TP1	CD56+	11,3	0,426018014	6	1
TP1	CD14+	30	1,40241267	6	1
TP2	CD56+	9,51	0,25200481	6	1
TP2	CD14+	16,6	0,809063628	6	1
TP2	CD19+	6,48	-0,131618557	6	1
TP2	NA_assigned	2,35	-1,145923739	6	1
TP2	HLADR+	1,06	-1,942070159	6	1
TP2	CD3+	64	2,158544016	6	1
TP3	NA_assigned	2,43	-1,292548647	6	1
TP3	CD19+	5,8	-0,422581987	6	1
TP3	CD3+	47,7	1,684491493	6	1
TP3	HLADR+	2,85	-1,13312091	6	1
TP3	CD56+	7,42	-0,176260847	6	1
TP3	CD14+	33,8	1,340020898	6	1
TP4	CD56+	4,23	-0,860361479	6	1
TP4	NA_assigned	9,31	-0,071474381	6	1
TP4	CD3+	46,5	1,53688884	6	1
TP4	CD19+	3,74	-0,983477861	6	1
TP4	HLADR+	4,62	-0,772168767	6	1
TP4	CD14+	31,6	1,150593648	6	1
TP0	HLADR+	5,46	-0,900772746	7	1
TP0	CD19+	5,64	-0,868337471	7	1
TP0	CD56+	18,4	0,314129128	7	1
TP0	NA_assigned	12,3	-0,088622274	7	1
TP0	CD14+	30,2	0,809620388	7	1
TP0	CD3+	28	0,733982974	7	1
TP1	HLADR+	1,27	-2,049402599	8	1
TP1	CD56+	25,6	0,954172852	8	1
TP1	CD14+	27,3	1,018467202	8	1
TP1	NA_assigned	8,53	-0,144830138	8	1
TP1	CD19+	3,6	-1,007485654	8	1
TP1	CD3+	33,7	1,229078338	8	1
TP2	CD19+	3,94	-0,67809062	8	1
TP2	NA_assigned	3,07	-0,927593782	8	1
TP2	CD14+	29,4	1,331723331	8	1
TP2	HLADR+	0,79	-2,284993677	8	1
TP2	CD3+	45,8	1,775012748	8	1
TP2	CD56+	17	0,783942001	8	1
TP0	NA_assigned	4,91	-0,781395756	9	1
TP0	HLADR+	2,92	-1,301086081	9	1
TP0	CD14+	36,2	1,216389421	9	1
TP0	CD56+	21,4	0,690721224	9	1
TP0	CD3+	30	1,028527684	9	1
TP0	CD19+	4,57	-0,853156493	9	1
TP1	HLADR+	2,84	-1,079322644	10	1
TP1	CD56+	26,1	1,138808618	10	1
TP1	CD3+	40,2	1,5707403	10	1
TP1	CD19+	1,87	-1,497188265	10	1
TP1	CD14+	26,7	1,161536869	10	1
TP1	NA_assigned	2,29	-1,294574878	10	1
TP2	CD3+	29,7	1,254153604	10	1
TP2	CD19+	1,66	-1,630175839	10	1
TP2	NA_assigned	5,03	-0,521573458	10	1
TP2	CD56+	25,2	1,089850553	10	1
TP2	HLADR+	1,61	-1,660759263	10	1
TP2	CD14+	36,8	1,468504403	10	1
TP3	CD3+	37,7	1,297486434	10	1
TP3	CD14+	28,9	1,031667934	10	1
TP3	CD19+	5,81	-0,57259309	10	1
TP3	CD56+	21,5	0,735879274	10	1
TP3	HLADR+	2,34	-1,482022731	10	1
TP3	NA_assigned	3,75	-1,010417821	10	1
TP4	CD3+	50,9	1,558458118	10	1
TP4	HLADR+	3,34	-1,165433999	10	1
TP4	NA_assigned	5,44	-0,677625745	10	1
TP4	CD56+	7,98	-0,294466394	10	1
TP4	CD14+	23,7	0,794070243	10	1
TP4	CD19+	8,64	-0,215002223	10	1
TP0	CD56+	13,5	0,269409262	11	1
TP0	CD14+	40	1,35559903	11	1
TP0	HLADR+	2,74	-1,325322503	11	1
TP0	CD19+	4,35	-0,863104579	11	1
TP0	NA_assigned	5,51	-0,626715801	11	1
TP0	CD3+	33,9	1,190134591	11	1
TP1	HLADR+	8,95	-0,052148262	12	1
TP1	CD3+	38,8	1,414618453	12	1
TP1	CD19+	1,13	-2,121584161	12	1
TP1	CD56+	9,4	-0,003092105	12	1
TP1	CD14+	36,5	1,353510467	12	1
TP1	NA_assigned	5,22	-0,591304392	12	1
TP2	CD3+	65	2,186871017	12	1
TP2	CD19+	3,16	-0,836944225	12	1
TP2	NA_assigned	2,74	-0,979558332	12	1
TP2	CD56+	17,2	0,857393131	12	1
TP2	HLADR+	1,5	-1,582051145	12	1
TP2	CD14+	10,4	0,354289553	12	1
TP0	CD56+	9,7	0,196894753	13	1
TP0	CD14+	19,7	0,905387503	13	1
TP0	NA_assigned	1,86	-1,454654645	13	1
TP0	CD19+	5,5	-0,37048304	13	1
TP0	CD3+	61,1	2,037280733	13	1
TP0	HLADR+	2,14	-1,314425304	13	1
TP1	CD19+	5,78	-0,533885444	14	1
TP1	CD14+	43,6	1,486768023	14	1
TP1	HLADR+	1,46	-1,909852691	14	1
TP1	CD3+	29,3	1,089298389	14	1
TP1	NA_assigned	6,26	-0,454108942	14	1
TP1	CD56+	13,6	0,321780666	14	1
TP2	CD56+	12,2	0,242048112	14	1
TP2	CD14+	40,2	1,434479155	14	1
TP2	NA_assigned	4,75	-0,701243222	14	1
TP2	CD19+	4,54	-0,746460828	14	1
TP2	CD3+	36,3	1,332429901	14	1
TP2	HLADR+	2,01	-1,561253118	14	1
TP3	CD56+	23,1	0,928590331	14	1
TP3	CD19+	3,29	-1,020354722	14	1
TP3	HLADR+	2,69	-1,221701093	14	1
TP3	CD3+	36,4	1,383326488	14	1
TP3	CD14+	32,1	1,257613743	14	1
TP3	NA_assigned	2,42	-1,327474747	14	1
TP4	HLADR+	5,75	-0,751332707	14	1
TP4	CD14+	18,3	0,406368498	14	1
TP4	CD3+	46,1	1,330280389	14	1
TP4	CD19+	6,82	-0,58067309	14	1
TP4	NA_assigned	5,73	-0,754817031	14	1
TP4	CD56+	17,3	0,35017394	14	1
TP0	CD19+	5,05	-0,73465833	15	1
TP0	CD56+	12,8	0,195398597	15	1
TP0	CD14+	31,9	1,108559436	15	1
TP0	HLADR+	2,52	-1,429787672	15	1
TP0	CD3+	41,4	1,369234307	15	1
TP0	NA_assigned	6,33	-0,508746338	15	1
TP1	HLADR+	1,93	-1,579959208	16	1
TP1	CD14+	26,3	1,032089728	16	1
TP1	NA_assigned	3,47	-0,993324617	16	1
TP1	CD56+	10,4	0,104326595	16	1
TP1	CD19+	7,3	-0,249604863	16	1
TP1	CD3+	50,6	1,686472365	16	1
TP2	CD14+	20,7	0,87231624	16	1
TP2	CD19+	5,18	-0,513012404	16	1
TP2	NA_assigned	4,65	-0,620950241	16	1
TP2	CD3+	57,4	1,892226843	16	1
TP2	CD56+	10,7	0,212426281	16	1
TP2	HLADR+	1,37	-1,84300672	16	1
TP0	CD19+	6,23	-0,481061374	17	1
TP0	NA_assigned	6,08	-0,505433011	17	1
TP0	CD3+	56,1	1,716698106	17	1
TP0	CD14+	12	0,174468943	17	1
TP0	HLADR+	2,39	-1,439144341	17	1
TP0	CD56+	17,2	0,534471677	17	1
TP1	NA_assigned	2,98	-0,908576136	18	1
TP1	CD3+	66	2,189155306	18	1
TP1	HLADR+	0,82	-2,198950375	18	1
TP1	CD56+	9,67	0,268528873	18	1
TP1	CD14+	11,1	0,406445672	18	1
TP1	CD19+	9,43	0,24339666	18	1
TP0	HLADR+	4,59	-0,897325161	19	1
TP0	CD3+	48,7	1,464473845	19	1
TP0	CD19+	3,58	-1,145842385	19	1
TP0	CD14+	21,2	0,632795996	19	1
TP0	CD56+	10,6	-0,060351184	19	1
TP0	NA_assigned	11,33	0,00624889	19	1
TP1	CD56+	12,4	0,087763238	20	1
TP1	HLADR+	3,6	-1,148999389	20	1
TP1	CD3+	43,3	1,338219401	20	1
TP1	CD14+	27,6	0,887882538	20	1
TP1	CD19+	8,18	-0,328241084	20	1
TP1	NA_assigned	4,92	-0,836624704	20	1
TP2	HLADR+	1,67	-1,67651092	20	1
TP2	CD3+	49,4	1,710615878	20	1
TP2	CD19+	9,03	0,011217821	20	1
TP2	CD56+	10,5	0,162040711	20	1
TP2	CD14+	27	1,10650232	20	1
TP2	NA_assigned	2,4	-1,313865809	20	1
TP3	NA_assigned	3,37	-1,213327726	20	1
TP3	HLADR+	3,73	-1,111832237	20	1
TP3	CD56+	11,1	-0,021295362	20	1
TP3	CD19+	16,3	0,362924638	20	1
TP3	CD3+	44,5	1,367248719	20	1
TP3	CD14+	21	0,616281968	20	1
TP0	NA_assigned	2,97	-1,005803124	21	1
TP0	CD19+	6,66	-0,198245592	21	1
TP0	HLADR+	1,97	-1,416331534	21	1
TP0	CD3+	67,5	2,117762521	21	1
TP0	CD56+	10	0,208220016	21	1
TP0	CD14+	10,9	0,294397713	21	1
TP1	HLADR+	1,21	-1,958999224	22	1
TP1	CD56+	6,56	-0,268628981	22	1
TP1	CD14+	30	1,251577798	22	1
TP1	NA_assigned	2,13	-1,393497604	22	1
TP1	CD19+	19,3	0,810485512	22	1
TP1	CD3+	40,8	1,559062498	22	1
TP2	NA_assigned	2,07	-1,232674401	22	1
TP2	CD56+	9,76	0,318069392	22	1
TP2	CD19+	21,2	1,093778173	22	1
TP2	HLADR+	0,47	-2,715245593	22	1
TP2	CD3+	54,9	2,04529034	22	1
TP2	CD14+	11,6	0,490782089	22	1
TP3	HLADR+	0,52	-2,76627507	22	1
TP3	CD56+	10,1	0,200186821	22	1
TP3	CD19+	24,2	1,074004031	22	1
TP3	NA_assigned	3,28	-0,92450518	22	1
TP3	CD14+	17,1	0,726729861	22	1
TP3	CD3+	44,8	1,689859537	22	1
TP0	HLADR+	0,97	-1,953016546	23	1
TP0	CD56+	6,52	-0,047682962	23	1
TP0	CD14+	12,7	0,619044655	23	1
TP0	CD19+	9,56	0,335030389	23	1
TP0	CD3+	68,3	2,301352429	23	1
TP0	NA_assigned	1,95	-1,254727965	23	1
TP1	HLADR+	0,77	-2,132431062	24	1
TP1	NA_assigned	4,28	-0,417113288	24	1
TP1	CD56+	7,63	0,161021548	24	1
TP1	CD19+	5,03	-0,255646314	24	1
TP1	CD14+	7,99	0,207124462	24	1
TP1	CD3+	74,3	2,437044654	24	1
TP2	NA_assigned	1,82	-0,579926423	24	1
TP2	CD56+	7,96	0,895666076	24	1
TP2	HLADR+	0,21	-2,739410673	24	1
TP2	CD14+	0,97	-1,209222132	24	1
TP2	CD19+	4,74	0,377274211	24	1
TP2	CD3+	84,3	3,255618941	24	1
TP3	CD56+	4,66	-0,18214019	24	1
TP3	CD19+	6,11	0,088771135	24	1
TP3	CD14+	5,37	-0,04032773	24	1
TP3	CD3+	80,1	2,662120216	24	1
TP3	HLADR+	0,86	-1,871978528	24	1
TP3	NA_assigned	2,9	-0,656444902	24	1
TP4	HLADR+	0,83	-1,723680804	24	1
TP4	CD14+	2,83	-0,497074514	24	1
TP4	CD56+	2,76	-0,522120546	24	1
TP4	CD19+	6,87	0,389812881	24	1
TP4	NA_assigned	2,71	-0,540402591	24	1
TP4	CD3+	84	2,893465573	24	1
TP0	HLADR+	3,22	-1,23571637	25	1
TP0	CD56+	10,7	-0,034853988	25	1
TP0	NA_assigned	4,58	-0,883398732	25	1
TP0	CD14+	20,2	0,600584875	25	1
TP0	CD19+	11,7	0,054491112	25	1
TP0	CD3+	49,6	1,498893104	25	1
TP3	HLADR+	0,78	-2,243911246	26	1
TP3	CD3+	43,9	1,786464433	26	1
TP3	CD14+	37,7	1,634210207	26	1
TP3	CD19+	5,35	-0,318353326	26	1
TP3	NA_assigned	2,3	-1,162540764	26	1
TP3	CD56+	9,97	0,304130697	26	1
TP4	CD56+	11,8	0,213889614	26	1
TP4	HLADR+	2,05	-1,536370124	26	1
TP4	NA_assigned	3,96	-0,877965892	26	1
TP4	CD14+	14,9	0,447151296	26	1
TP4	CD19+	8,99	-0,058097069	26	1
TP4	CD3+	58,3	1,811392176	26	1
TP0	CD19+	1,92	-1,725281365	27	1
TP0	CD3+	30,2	1,030235374	27	1
TP0	NA_assigned	7,01	-0,43026885	27	1
TP0	CD56+	17,1	0,461471913	27	1
TP0	HLADR+	5,97	-0,590859623	27	1
TP0	CD14+	37,8	1,254702552	27	1
TP1	NA_assigned	1,51	-1,516518483	28	1
TP1	HLADR+	1,39	-1,599324387	28	1
TP1	CD14+	26,3	1,340940805	28	1
TP1	CD19+	1,9	-1,286774248	28	1
TP1	CD3+	47,7	1,936303264	28	1
TP1	CD56+	21,2	1,125373048	28	1
TP2	CD19+	5,78	-0,186060109	28	1
TP2	NA_assigned	3,25	-0,761808795	28	1
TP2	HLADR+	0,56	-2,520282287	28	1
TP2	CD14+	39,9	1,745912532	28	1
TP2	CD56+	6,11	-0,130537019	28	1
TP2	CD3+	44,4	1,852775678	28	1
TP3	CD19+	3,33	-0,704863519	28	1
TP3	HLADR+	1,34	-1,615166209	28	1
TP3	CD14+	51,6	2,03568585	28	1
TP3	CD56+	6,19	-0,084900736	28	1
TP3	NA_assigned	1,84	-1,298070251	28	1
TP3	CD3+	35,7	1,667314866	28	1
TP4	CD14+	37,7	1,440097449	28	1
TP4	CD56+	8,07	-0,101409163	28	1
TP4	NA_assigned	3,57	-0,91699705	28	1
TP4	CD3+	43,5	1,583198293	28	1
TP4	HLADR+	2,14	-1,428756817	28	1
TP4	CD19+	5,02	-0,576132712	28	1
TP0	NA_assigned	5,04	-0,626893562	29	1
TP0	CD19+	7,98	-0,167361232	29	1
TP0	HLADR+	1,6	-1,774296015	29	1
TP0	CD3+	55,2	1,766663309	29	1
TP0	CD14+	20,5	0,776125242	29	1
TP0	CD56+	9,68	0,025762257	29	1
TP1	CD56+	16,5	0,547715433	30	1
TP1	HLADR+	1,29	-2,00100273	30	1
TP1	NA_assigned	2,81	-1,222460465	30	1
TP1	CD14+	33,4	1,252910952	30	1
TP1	CD19+	10,7	0,114598793	30	1
TP1	CD3+	35,3	1,308238016	30	1
TP2	HLADR+	0,88	-2,371651211	30	1
TP2	NA_assigned	8,56	-0,09671765	30	1
TP2	CD3+	39	1,419743806	30	1
TP2	CD19+	5,46	-0,54636905	30	1
TP2	CD56+	13,4	0,351436867	30	1
TP2	CD14+	32,7	1,243557238	30	1
TP3	CD56+	18,2	0,809838187	30	1
TP3	NA_assigned	3,7	-0,783250588	30	1
TP3	CD19+	4,04	-0,695338715	30	1
TP3	CD14+	8,43	0,040213365	30	1
TP3	HLADR+	1,93	-1,434063404	30	1
TP3	CD3+	63,7	2,062601155	30	1
TP4	HLADR+	3,28	-1,197064928	30	1
TP4	CD14+	18,6	0,53825323	30	1
TP4	CD56+	21,2	0,669092831	30	1
TP4	NA_assigned	3,85	-1,036835202	30	1
TP4	CD3+	45,9	1,441556766	30	1
TP4	CD19+	7,17	-0,415002696	30	1
TP0	CD56+	11,7	0,424653262	31	1
TP0	NA_assigned	4,47	-0,537547171	31	1
TP0	CD19+	2,3	-1,202026457	31	1
TP0	HLADR+	1,33	-1,749756638	31	1
TP0	CD14+	21,3	1,023771493	31	1
TP0	CD3+	58,9	2,040905511	31	1
TP1	CD56+	19,1	0,647926618	32	1
TP1	NA_assigned	4,54	-0,788834705	32	1
TP1	CD14+	34,6	1,242091965	32	1
TP1	CD19+	5,79	-0,545629425	32	1
TP1	CD3+	34,3	1,233383637	32	1
TP1	HLADR+	1,67	-1,78893809	32	1
TP2	NA_assigned	7,01	-0,313848478	32	1
TP2	CD56+	18,3	0,645714881	32	1
TP2	HLADR+	1,03	-2,231627377	32	1
TP2	CD14+	26,1	1,000749135	32	1
TP2	CD3+	42,2	1,481234042	32	1
TP2	CD19+	5,36	-0,582222204	32	1
TP3	HLADR+	1,83	-1,691942533	32	1
TP3	CD19+	5,93	-0,516234287	32	1
TP3	CD14+	29,5	1,088131763	32	1
TP3	NA_assigned	5,04	-0,678852418	32	1
TP3	CD3+	44,2	1,492466289	32	1
TP3	CD56+	13,5	0,306431185	32	1
TP4	CD56+	32,8	1,073555963	32	1
TP4	CD19+	4,69	-0,871439969	32	1
TP4	CD14+	12,7	0,124729442	32	1
TP4	HLADR+	3,41	-1,190160261	32	1
TP4	NA_assigned	7,7	-0,375652223	32	1
TP4	CD3+	38,7	1,238967048	32	1
TP0	CD14+	39,7	1,272725786	33	1
TP0	CD19+	8,64	-0,252222818	33	1
TP0	HLADR+	1,87	-1,78268697	33	1
TP0	CD56+	13,3	0,179138634	33	1
TP0	NA_assigned	7,69	-0,368704618	33	1
TP0	CD3+	28,8	0,951749986	33	1
TP1	HLADR+	1,12	-1,782310372	34	1
TP1	CD19+	5,58	-0,176450281	34	1
TP1	CD56+	9,65	0,371318858	34	1
TP1	CD14+	69,4	2,34424781	34	1
TP1	CD3+	12,6	0,638057756	34	1
TP1	NA_assigned	1,65	-1,39486377	34	1
TP2	NA_assigned	2,63	-1,007952063	34	1
TP2	CD3+	34,4	1,563120655	34	1
TP2	CD19+	5,59	-0,253956622	34	1
TP2	CD14+	43,7	1,802412193	34	1
TP2	HLADR+	0,48	-2,708905084	34	1
TP2	CD56+	13,2	0,605280921	34	1
TP3	HLADR+	0,59	-2,527182429	34	1
TP3	CD19+	6,18	-0,178231416	34	1
TP3	NA_assigned	2,73	-0,995248078	34	1
TP3	CD14+	14,1	0,64662511	34	1
TP3	CD56+	20,8	1,035403299	34	1
TP3	CD3+	55,6	2,018633514	34	1
TP4	CD56+	16,6	0,584600076	34	1
TP4	CD14+	8,33	-0,104939163	34	1
TP4	CD19+	11,9	0,251735781	34	1
TP4	HLADR+	1,3	-1,962438355	34	1
TP4	CD3+	56,7	1,812971592	34	1
TP4	NA_assigned	5,17	-0,581929931	34	1
TP0	CD14+	27,4	1,020073557	35	1
TP0	CD56+	16,9	0,536844165	35	1
TP0	CD19+	4,7	-0,742906948	35	1
TP0	NA_assigned	2,83	-1,250192745	35	1
TP0	HLADR+	3,37	-1,075556712	35	1
TP0	CD3+	44,8	1,511738683	35	1
TP1	CD56+	10,5	0,316649451	36	1
TP1	HLADR+	1,04	-1,995505093	36	1
TP1	NA_assigned	1,26	-1,803614085	36	1
TP1	CD3+	54,5	1,963474896	36	1
TP1	CD14+	16,4	0,762555529	36	1
TP1	CD19+	16,3	0,756439302	36	1
TP2	NA_assigned	2,54	-1,33491876	36	1
TP2	CD56+	8,26	-0,155658254	36	1
TP2	CD14+	32,9	1,226389816	36	1
TP2	CD19+	13,8	0,357585751	36	1
TP2	HLADR+	2,1	-1,525145497	36	1
TP2	CD3+	40,4	1,431746944	36	1
TP3	CD56+	14,3	0,41553258	36	1
TP3	CD3+	50,3	1,673278119	36	1
TP3	HLADR+	1,34	-1,952057344	36	1
TP3	NA_assigned	3,26	-1,062999762	36	1
TP3	CD14+	18,9	0,694434964	36	1
TP3	CD19+	11,9	0,231811442	36	1
TP0	CD56+	15,2	0,468778618	37	1
TP0	CD19+	5,51	-0,545952187	37	1
TP0	HLADR+	1,83	-1,648200843	37	1
TP0	CD3+	39,8	1,431350102	37	1
TP0	CD14+	34,1	1,276780574	37	1
TP0	NA_assigned	3,56	-0,982756265	37	1
TP1	CD3+	37,2	1,424356705	38	1
TP1	HLADR+	0,88	-2,319785428	38	1
TP1	CD56+	8,79	-0,018337344	38	1
TP1	CD14+	36,5	1,405360205	38	1
TP1	NA_assigned	3,83	-0,849087253	38	1
TP1	CD19+	12,8	0,357493115	38	1
TP2	CD3+	28,8	1,374739009	38	1
TP2	CD14+	58	2,074806633	38	1
TP2	CD56+	4	-0,599342017	38	1
TP2	HLADR+	1,63	-1,497056363	38	1
TP2	CD19+	4,57	-0,466123173	38	1
TP2	NA_assigned	3	-0,887024089	38	1
TP3	CD19+	14,6	0,63181755	38	1
TP3	CD56+	5,35	-0,372107417	38	1
TP3	CD3+	46,9	1,798813697	38	1
TP3	NA_assigned	2,84	-1,005399926	38	1
TP3	HLADR+	0,71	-2,391694287	38	1
TP3	CD14+	29,6	1,338570383	38	1
TP4	CD56+	7,68	-0,346198426	38	1
TP4	HLADR+	4,09	-0,976273003	38	1
TP4	NA_assigned	3,53	-1,123520102	38	1
TP4	CD19+	11,3	0,039984753	38	1
TP4	CD3+	43	1,376382143	38	1
TP4	CD14+	30,4	1,029624635	38	1
TP0	HLADR+	1,15	-1,937204535	39	1
TP0	NA_assigned	2,31	-1,239718953	39	1
TP0	CD19+	17,1	0,762111986	39	1
TP0	CD3+	59,9	2,015710027	39	1
TP0	CD56+	9,04	0,124692697	39	1
TP0	CD14+	10,5	0,274408779	39	1
TP1	CD14+	30,3	1,361233652	40	1
TP1	CD3+	31,2	1,390504035	40	1
TP1	HLADR+	0,93	-2,122484753	40	1
TP1	CD56+	31,8	1,40955223	40	1
TP1	NA_assigned	2,2	-1,2614567	40	1
TP1	CD19+	3,57	-0,777348464	40	1
TP2	CD19+	2,59	-1,022101354	40	1
TP2	NA_assigned	1,95	-1,305929857	40	1
TP2	CD14+	42,3	1,771027856	40	1
TP2	CD56+	27,9	1,354867459	40	1
TP2	CD3+	24,3	1,216717121	40	1
TP2	HLADR+	0,96	-2,014581224	40	1
TP3	HLADR+	2,01	-1,561806119	40	1
TP3	NA_assigned	3,22	-1,090559482	40	1
TP3	CD56+	22,5	0,853574468	40	1
TP3	CD3+	44,8	1,542267298	40	1
TP3	CD14+	22,1	0,835636767	40	1
TP3	CD19+	5,37	-0,579112933	40	1
TP0	NA_assigned	3,77	-0,887674367	41	1
TP0	CD14+	5,94	-0,433040235	41	1
TP0	CD3+	13,7	0,402646464	41	1
TP0	CD19+	51,5	1,726832439	41	1
TP0	CD56+	23,5	0,942251052	41	1
TP0	HLADR+	1,59	-1,751015353	41	1
TP2	CD3+	60,5	2,174019219	42	1
TP2	CD56+	6,12	-0,117062049	42	1
TP2	CD19+	7,36	0,067435787	42	1
TP2	NA_assigned	1,54	-1,496841729	42	1
TP2	HLADR+	1,08	-1,851663105	42	1
TP2	CD14+	23,4	1,224111877	42	1
TP3	NA_assigned	2,02	-1,364794599	42	1
TP3	CD56+	4,51	-0,561594957	42	1
TP3	CD3+	53,9	1,919238367	42	1
TP3	HLADR+	1,89	-1,431315282	42	1
TP3	CD14+	28,4	1,278497035	42	1
TP3	CD19+	9,28	0,159969436	42	1
TP4	CD56+	7,14	-0,186200808	42	1
TP4	CD14+	27,4	1,15862943	42	1
TP4	CD3+	52,3	1,805082787	42	1
TP4	CD19+	8,92	0,036382363	42	1
TP4	HLADR+	1,88	-1,520641807	42	1
TP4	NA_assigned	2,36	-1,293251965	42	1
TP0	CD56+	9,65	0,184347483	43	1
TP0	CD19+	6,14	-0,267785691	43	1
TP0	HLADR+	1,71	-1,546117062	43	1
TP0	NA_assigned	1,7	-1,551982182	43	1
TP0	CD3+	49,4	1,817339991	43	1
TP0	CD14+	31,4	1,36419746	43	1
TP0	CD19+	3,51	-1,110358865	44	1
TP0	CD14+	36,9	1,242236649	44	1
TP0	NA_assigned	3,88	-1,010139749	44	1
TP0	CD3+	33,2	1,136574974	44	1
TP0	HLADR+	5,01	-0,754538987	44	1
TP0	CD56+	17,5	0,496225979	44	1
TP2	CD3+	37,5	1,353852744	45	1
TP2	CD56+	24,1	0,911723652	45	1
TP2	HLADR+	1,17	-2,11348444	45	1
TP2	NA_assigned	4,26	-0,821219028	45	1
TP2	CD19+	7,07	-0,314627709	45	1
TP2	CD14+	25,9	0,98375478	45	1
TP3	CD14+	2,89	-0,903962515	45	1
TP3	HLADR+	0,98	-1,985421725	45	1
TP3	CD19+	7,99	0,112971742	45	1
TP3	NA_assigned	7,04	-0,013610847	45	1
TP3	CD56+	12	0,519687632	45	1
TP3	CD3+	69,1	2,270335713	45	1
TP4	HLADR+	1,77	-1,71725028	45	1
TP4	CD3+	57,2	1,758324072	45	1
TP4	CD56+	11,8	0,179869705	45	1
TP4	CD14+	14,4	0,37899838	45	1
TP4	NA_assigned	6,13	-0,475035076	45	1
TP4	CD19+	8,7	-0,124906801	45	1
TP0	NA_assigned	1,4	-1,737502271	46	1
TP0	CD56+	16,9	0,753339115	46	1
TP0	HLADR+	2,36	-1,215312888	46	1
TP0	CD19+	3,24	-0,898401178	46	1
TP0	CD14+	31,3	1,36964359	46	1
TP0	CD3+	44,8	1,728233632	46	1
TP0	CD19+	7,12	-0,493104733	47	1
TP0	NA_assigned	9,85	-0,168541004	47	1
TP0	HLADR+	2,13	-1,699890479	47	1
TP0	CD56+	17,9	0,428788254	47	1
TP0	CD3+	38,8	1,202407788	47	1
TP0	CD14+	24,2	0,730340174	47	1
TP0	HLADR+	2,57	-1,238203832	48	1
TP0	CD14+	19,8	0,803572207	48	1
TP0	CD3+	54,3	1,812414496	48	1
TP0	CD56+	12,9	0,37511758	48	1
TP0	NA_assigned	1,53	-1,756841996	48	1
TP0	CD19+	8,9	0,003941546	48	1
TP0	NA_assigned	4,8	-0,722102571	49	1
TP0	HLADR+	2,47	-1,386500339	49	1
TP0	CD56+	15,3	0,437134339	49	1
TP0	CD19+	3,93	-0,922079063	49	1
TP0	CD14+	30,1	1,113806682	49	1
TP0	CD3+	43,4	1,479740952	49	1
TP0	CD56+	8,89	-0,136437568	50	1
TP0	CD14+	38,7	1,334474982	50	1
TP0	CD19+	2,91	-1,253211537	50	1
TP0	CD3+	38,6	1,331887658	50	1
TP0	NA_assigned	6,31	-0,479228941	50	1
TP0	HLADR+	4,59	-0,797484594	50	1
TP0	CD3+	41,7	1,373347665	51	1
TP0	NA_assigned	4,72	-0,805344664	51	1
TP0	HLADR+	3,38	-1,139277754	51	1
TP0	CD56+	19,6	0,618376103	51	1
TP0	CD14+	26,6	0,923757752	51	1
TP0	CD19+	4	-0,970859102	51	1
TP1	HLADR+	1,79	-1,82042993	52	1
TP1	CD19+	8,24	-0,293645206	52	1
TP1	CD56+	24,9	0,812222254	52	1
TP1	NA_assigned	8,77	-0,231308743	52	1
TP1	CD14+	13,1	0,16996668	52	1
TP1	CD3+	43,2	1,363194945	52	1
TP2	CD56+	9,07	-0,027554241	52	1
TP2	NA_assigned	3,15	-1,085124053	52	1
TP2	CD14+	32,7	1,254848573	52	1
TP2	HLADR+	1,58	-1,775101658	52	1
TP2	CD19+	10,3	0,09961739	52	1
TP2	CD3+	43,2	1,53331399	52	1
TP3	CD56+	12,3	0,038949402	52	1
TP3	HLADR+	2,85	-1,423330866	52	1
TP3	CD3+	49,8	1,437365124	52	1
TP3	NA_assigned	10,05	-0,163077226	52	1
TP3	CD14+	12,6	0,063046954	52	1
TP3	CD19+	12,4	0,047046612	52	1
TP4	CD19+	12,5	0,202826619	52	1
TP4	CD3+	48,8	1,564828288	52	1
TP4	NA_assigned	4,34	-0,855027677	52	1
TP4	CD56+	5,21	-0,67232217	52	1
TP4	CD14+	26	0,935194513	52	1
TP4	HLADR+	3,15	-1,175499572	52	1
TP0	CD14+	32,9	1,192267306	53	1
TP0	CD56+	22,8	0,825555184	53	1
TP0	NA_assigned	5,15	-0,662208637	53	1
TP0	CD19+	3,02	-1,19594852	53	1
TP0	HLADR+	2,53	-1,372986049	53	1
TP0	CD3+	33,6	1,213320715	53	1
TP1	HLADR+	0,82	-2,299230406	54	1
TP1	CD3+	54,5	1,897421235	54	1
TP1	CD19+	4,6	-0,574723163	54	1
TP1	NA_assigned	5,48	-0,399674366	54	1
TP1	CD14+	23,2	1,043372812	54	1
TP1	CD56+	11,4	0,332833888	54	1
TP2	CD56+	4,57	-0,280153485	54	1
TP2	CD3+	60,7	2,306277008	54	1
TP2	CD14+	26,5	1,477478043	54	1
TP2	HLADR+	0,59	-2,327299432	54	1
TP2	NA_assigned	2	-1,106519509	54	1
TP2	CD19+	5,64	-0,069782624	54	1
TP3	NA_assigned	4,76	-0,411010633	54	1
TP3	CD56+	4,98	-0,36582841	54	1
TP3	CD14+	21,1	1,078014739	54	1
TP3	HLADR+	0,98	-1,991461009	54	1
TP3	CD19+	4,38	-0,494209577	54	1
TP3	CD3+	63,8	2,184494889	54	1
TP4	NA_assigned	7,4	-0,197780808	54	1
TP4	CD56+	5,53	-0,489072992	54	1
TP4	CD14+	15,9	0,567058301	54	1
TP4	CD3+	62,4	1,934304468	54	1
TP4	CD19+	6,83	-0,277936134	54	1
TP4	HLADR+	1,94	-1,536572835	54	1
TP0	HLADR+	0,18	-3,383466748	55	1
TP0	CD3+	49,3	2,229255761	55	1
TP0	CD19+	6,18	0,152649952	55	1
TP0	NA_assigned	3,81	-0,331039131	55	1
TP0	CD56+	2,83	-0,628391608	55	1
TP0	CD14+	37,7	1,960991775	55	1
TP1	CD14+	16	0,550253693	56	1
TP1	CD56+	18,4	0,690015635	56	1
TP1	NA_assigned	7,64	-0,188937426	56	1
TP1	HLADR+	1,28	-1,975474951	56	1
TP1	CD3+	52,6	1,74038109	56	1
TP1	CD19+	4,08	-0,816238041	56	1
TP2	HLADR+	0,86	-2,133444724	56	1
TP2	CD14+	24,4	1,211961298	56	1
TP2	CD56+	9,48	0,266562482	56	1
TP2	NA_assigned	2,55	-1,046528475	56	1
TP2	CD19+	5,01	-0,371185919	56	1
TP2	CD3+	57,7	2,072635339	56	1
TP3	HLADR+	1,19	-1,929782571	56	1
TP3	CD56+	11,1	0,303209231	56	1
TP3	NA_assigned	5,1	-0,474495338	56	1
TP3	CD14+	49,2	1,792157746	56	1
TP3	CD19+	3,01	-1,001795799	56	1
TP3	CD3+	30,4	1,310706731	56	1
TP4	CD19+	5,92	-0,472681032	56	1
TP4	HLADR+	1,95	-1,583188108	56	1
TP4	CD3+	57,4	1,799026823	56	1
TP4	CD14+	19,7	0,729601155	56	1
TP4	CD56+	7,01	-0,30367978	56	1
TP4	NA_assigned	8,02	-0,169079059	56	1
TP0	CD56+	9,57	0,038712377	57	1
TP0	CD14+	31,5	1,230066718	57	1
TP0	HLADR+	2,59	-1,268262952	57	1
TP0	NA_assigned	3,91	-0,856383454	57	1
TP0	CD3+	48,3	1,657510733	57	1
TP0	CD19+	4,13	-0,801643421	57	1
TP1	HLADR+	1,12	-2,033280728	58	1
TP1	CD56+	6,97	-0,204994189	58	1
TP1	CD19+	5,21	-0,496029558	58	1
TP1	CD14+	22,8	0,980151122	58	1
TP1	CD3+	56,4	1,885859745	58	1
TP1	NA_assigned	7,5	-0,131706393	58	1
TP2	CD56+	13,4	0,464765801	58	1
TP2	CD14+	34	1,395871619	58	1
TP2	HLADR+	0,65	-2,561271822	58	1
TP2	CD3+	41	1,583083161	58	1
TP2	CD19+	4,67	-0,589329834	58	1
TP2	NA_assigned	6,28	-0,293118925	58	1
TP3	CD56+	11,5	0,26848593	58	1
TP3	CD14+	8,76	-0,0036652	58	1
TP3	HLADR+	1,61	-1,697626926	58	1
TP3	NA_assigned	11,18	0,240265362	58	1
TP3	CD19+	4,05	-0,775144224	58	1
TP3	CD3+	62,9	1,967685058	58	1
TP4	CD56+	8,24	-0,002584406	58	1
TP4	NA_assigned	4,07	-0,707941751	58	1
TP4	CD14+	19,8	0,874097188	58	1
TP4	CD3+	61,8	2,012318614	58	1
TP4	CD19+	4,28	-0,65763174	58	1
TP4	HLADR+	1,81	-1,518257905	58	1
TP0	CD56+	19,7	0,818786742	59	1
TP0	HLADR+	2,55	-1,225738535	59	1
TP0	CD3+	40,7	1,544396199	59	1
TP0	NA_assigned	4,12	-0,74597873	59	1
TP0	CD14+	31,3	1,281786204	59	1
TP0	CD19+	1,63	-1,673251879	59	1
TP1	HLADR+	1,03	-1,916901927	60	1
TP1	CD56+	2,23	-1,144459144	60	1
TP1	CD3+	53,7	2,036952272	60	1
TP1	NA_assigned	4,27	-0,494846902	60	1
TP1	CD14+	31,7	1,509855951	60	1
TP1	CD19+	7,07	0,00939975	60	1
TP2	NA_assigned	1,38	-1,307837458	60	1
TP2	CD14+	35,1	1,928280174	60	1
TP2	HLADR+	0,58	-2,174648132	60	1
TP2	CD3+	55	2,377412228	60	1
TP2	CD19+	6,05	0,170137315	60	1
TP2	CD56+	1,89	-0,993344128	60	1
TP3	HLADR+	1,07	-1,858190401	60	1
TP3	CD3+	53,6	2,055700018	60	1
TP3	CD14+	33,8	1,594611753	60	1
TP3	CD19+	4,35	-0,455673205	60	1
TP3	CD56+	2,87	-0,87153702	60	1
TP3	NA_assigned	4,31	-0,464911146	60	1
TP4	CD56+	5,51	-0,327965016	60	1
TP4	CD14+	29,5	1,349860624	60	1
TP4	CD3+	55,2	1,976433314	60	1
TP4	CD19+	4,02	-0,643247736	60	1
TP4	HLADR+	1,22	-1,83567878	60	1
TP4	NA_assigned	4,55	-0,519402406	60	1
TP0	CD14+	12,4	0,092657939	61	1
TP0	HLADR+	1,59	-1,961304517	61	1
TP0	CD3+	42,4	1,322109829	61	1
TP0	CD19+	10,5	-0,073663276	61	1
TP0	NA_assigned	10,51	-0,072711348	61	1
TP0	CD56+	22,6	0,692911373	61	1
TP1	CD3+	59,6	2,07586887	62	1
TP1	NA_assigned	6,07	-0,208428099	62	1
TP1	CD56+	9,25	0,212836847	62	1
TP1	HLADR+	0,58	-2,55651388	62	1
TP1	CD14+	20	0,983945569	62	1
TP1	CD19+	4,5	-0,507709307	62	1
TP2	HLADR+	0,44	-2,638346042	62	1
TP2	NA_assigned	2,55	-0,88127213	62	1
TP2	CD14+	11,8	0,650734042	62	1
TP2	CD19+	9,46	0,429706893	62	1
TP2	CD56+	6,25	0,015215974	62	1
TP2	CD3+	69,5	2,423961263	62	1
TP3	CD14+	35,1	1,498141793	62	1
TP3	CD19+	4,76	-0,499811669	62	1
TP3	HLADR+	1,4	-1,723587101	62	1
TP3	NA_assigned	3,4	-0,836283906	62	1
TP3	CD56+	5,94	-0,278350204	62	1
TP3	CD3+	49,4	1,839891087	62	1
TP1	intermediateM	0,35	-1,773960837	2	2
TP1	CD56+d	16,9	2,10317491	2	2
TP1	CD56+b	0,7	-1,080813656	2	2
TP1	CD4+	43,7	3,05320939	2	2
TP1	nonclassicalM	0,22	-2,238266445	2	2
TP1	mDCs	0,62	-1,202174513	2	2
TP1	CD8+_CD4+	0,32	-1,863572995	2	2
TP1	CD19+	5,13	0,910966947	2	2
TP1	pDCs	0,13	-2,764359541	2	2
TP1	CD8-_CD4-	2,8	0,305480705	2	2
TP1	CD8+	12,9	1,833088599	2	2
TP1	NA_assigned	9,31	1,506950379	2	2
TP1	classicalM	6,92	1,210277057	2	2
TP0	CD56+b	0,37	-1,859201235	3	2
TP0	CD8-_CD4-	0,73	-1,179659707	3	2
TP0	mDCs	1,77	-0,293969415	3	2
TP0	NA_assigned	3,3	0,328973507	3	2
TP0	nonclassicalM	0,87	-1,004211029	3	2
TP0	classicalM	51,1	3,068835535	3	2
TP0	CD19+	1,97	-0,186915419	3	2
TP0	pDCs	1,05	-0,816158798	3	2
TP0	CD8+_CD4+	0,45	-1,663456658	3	2
TP0	CD8+	5,9	0,910003389	3	2
TP0	CD4+	15,9	1,901370147	3	2
TP0	intermediateM	0,79	-1,100671295	3	2
TP0	CD56+d	15,8	1,895060978	3	2
TP2	CD8+	14,2	1,932669809	4	2
TP2	CD19+	3,69	0,585054303	4	2
TP2	nonclassicalM	0,46	-1,497100945	4	2
TP2	pDCs	0,19	-2,381303362	4	2
TP2	mDCs	1,38	-0,398488656	4	2
TP2	CD8+_CD4+	0,18	-2,435370583	4	2
TP2	CD8-_CD4-	3,1	0,410829956	4	2
TP2	CD56+b	0,42	-1,588072723	4	2
TP2	classicalM	38,4	2,927485304	4	2
TP2	CD56+d	3,18	0,436309041	4	2
TP2	intermediateM	0,72	-1,049076222	4	2
TP2	NA_assigned	2,88	0,337218139	4	2
TP2	CD4+	31,2	2,719845939	4	2
TP3	CD56+d	5,74	0,875593081	4	2
TP3	CD8-_CD4-	3,99	0,511925102	4	2
TP3	CD8+	17,3	1,978840372	4	2
TP3	pDCs	0,21	-2,432513877	4	2
TP3	classicalM	25,9	2,38237684	4	2
TP3	CD56+b	0,53	-1,506744402	4	2
TP3	intermediateM	1,33	-0,586687187	4	2
TP3	CD8+_CD4+	0,053	-3,809329495	4	2
TP3	nonclassicalM	1,33	-0,586687187	4	2
TP3	CD4+	34,5	2,669093195	4	2
TP3	NA_assigned	3,267	0,312006003	4	2
TP3	CD19+	4,2	0,563218396	4	2
TP3	mDCs	1,65	-0,371090841	4	2
TP0	nonclassicalM	0,31	-1,903538839	5	2
TP0	CD56+b	0,22	-2,24648359	5	2
TP0	classicalM	17,5	2,129845023	5	2
TP0	CD8-_CD4-	1,83	-0,128039891	5	2
TP0	mDCs	1,32	-0,454724121	5	2
TP0	CD19+	38,8	2,926064389	5	2
TP0	CD8+_CD4+	0,087	-3,174203018	5	2
TP0	CD8+	9,41	1,509417096	5	2
TP0	CD4+	10,9	1,656406931	5	2
TP0	CD56+d	13,6	1,877713935	5	2
TP0	intermediateM	0,53	-1,36723413	5	2
TP0	NA_assigned	5,123	0,901384347	5	2
TP0	pDCs	0,37	-1,726608131	5	2
TP1	nonclassicalM	1,6	-0,297837546	6	2
TP1	CD8+_CD4+	0,62	-1,245876976	6	2
TP1	CD8+	12,5	1,757887469	6	2
TP1	classicalM	27,7	2,553591238	6	2
TP1	pDCs	0,11	-2,975116088	6	2
TP1	NA_assigned	2,54	0,164322906	6	2
TP1	intermediateM	0,58	-1,31256835	6	2
TP1	CD56+d	11	1,630054098	6	2
TP1	CD4+	31,3	2,675776923	6	2
TP1	mDCs	0,51	-1,441185728	6	2
TP1	CD56+b	0,36	-1,789492422	6	2
TP1	CD8-_CD4-	0,58	-1,31256835	6	2
TP1	CD19+	10,6	1,593012826	6	2
TP2	pDCs	0,21	-2,493212708	6	2
TP2	mDCs	0,86	-1,08338785	6	2
TP2	CD8+_CD4+	0,52	-1,586491427	6	2
TP2	CD56+b	1,46	-0,554128524	6	2
TP2	classicalM	14,8	1,762062221	6	2
TP2	CD8+	21,3	2,126142113	6	2
TP2	CD4+	41	2,781007107	6	2
TP2	CD56+d	8,04	1,151864123	6	2
TP2	CD8-_CD4-	1,07	-0,864906311	6	2
TP2	intermediateM	1,05	-0,883774796	6	2
TP2	NA_assigned	2,5	-0,016274228	6	2
TP2	nonclassicalM	0,71	-1,275055269	6	2
TP2	CD19+	6,48	0,93615555	6	2
TP3	intermediateM	0,99	-1,077435331	6	2
TP3	CD19+	5,8	0,690472923	6	2
TP3	CD56+b	0,76	-1,341821841	6	2
TP3	classicalM	31,7	2,388931686	6	2
TP3	CD4+	31,2	2,3730331	6	2
TP3	NA_assigned	2,7	-0,074133222	6	2
TP3	CD56+d	6,65	0,82723186	6	2
TP3	pDCs	0,87	-1,206647062	6	2
TP3	CD8+	14,7	1,620462499	6	2
TP3	nonclassicalM	1,05	-1,018594831	6	2
TP3	mDCs	1,99	-0,379250356	6	2
TP3	CD8+_CD4+	0,45	-1,865892691	6	2
TP3	CD8-_CD4-	1,14	-0,936356733	6	2
TP4	pDCs	0,76	-1,174840455	6	2
TP4	mDCs	3,85	0,447669539	6	2
TP4	intermediateM	0,8	-1,12354716	6	2
TP4	CD56+b	0,34	-1,97921327	6	2
TP4	classicalM	30,4	2,514038999	6	2
TP4	CD56+d	3,89	0,458005549	6	2
TP4	CD8+	13,9	1,731485231	6	2
TP4	nonclassicalM	0,38	-1,867987635	6	2
TP4	CD8-_CD4-	0,76	-1,174840455	6	2
TP4	CD4+	31,5	2,549583937	6	2
TP4	CD19+	3,74	0,418682002	6	2
TP4	NA_assigned	9,39	1,339241684	6	2
TP4	CD8+_CD4+	0,29	-2,138277965	6	2
TP0	classicalM	28,9	2,272142219	7	2
TP0	mDCs	3,41	0,135012915	7	2
TP0	CD56+b	0,63	-1,553734836	7	2
TP0	CD8-_CD4-	1,16	-0,943279371	7	2
TP0	NA_assigned	12,47	1,431626384	7	2
TP0	CD8+	6,41	0,766159895	7	2
TP0	CD19+	5,64	0,638184689	7	2
TP0	nonclassicalM	0,42	-1,959199944	7	2
TP0	pDCs	1,92	-0,43937419	7	2
TP0	CD4+	20,2	1,913983228	7	2
TP0	intermediateM	0,86	-1,242522266	7	2
TP0	CD56+d	17,8	1,787499081	7	2
TP0	CD8+_CD4+	0,18	-2,806497804	7	2
TP1	CD8+	7,5	0,98862416	8	2
TP1	CD8+_CD4+	0,43	-1,87024893	8	2
TP1	CD8-_CD4-	1,02	-1,006476233	8	2
TP1	CD56+b	0,43	-1,87024893	8	2
TP1	intermediateM	2,84	0,017525192	8	2
TP1	mDCs	0,77	-1,287643624	8	2
TP1	pDCs	0,49	-1,739628748	8	2
TP1	classicalM	23,5	2,130721561	8	2
TP1	CD4+	24,3	2,16419749	8	2
TP1	NA_assigned	9,15	1,187475019	8	2
TP1	CD19+	3,6	0,254654985	8	2
TP1	CD56+d	25,1	2,196588986	8	2
TP1	nonclassicalM	0,87	-1,165540928	8	2
TP2	pDCs	0,31	-2,048053965	8	2
TP2	NA_assigned	3,18	0,280010214	8	2
TP2	CD56+b	0,87	-1,01613305	8	2
TP2	intermediateM	1,06	-0,818602075	8	2
TP2	CD56+d	16,1	1,901948289	8	2
TP2	classicalM	27,1	2,422662745	8	2
TP2	CD8+	11,7	1,582717859	8	2
TP2	CD8+_CD4+	0,19	-2,53760219	8	2
TP2	CD4+	32,5	2,604369106	8	2
TP2	nonclassicalM	1,22	-0,678020124	8	2
TP2	mDCs	0,48	-1,610840158	8	2
TP2	CD8-_CD4-	1,35	-0,576766391	8	2
TP2	CD19+	3,94	0,49430974	8	2
TP0	pDCs	0,64	-1,594431764	9	2
TP0	CD56+d	21	1,896377776	9	2
TP0	CD4+	20,1	1,852575154	9	2
TP0	CD8-_CD4-	1,35	-0,848040069	9	2
TP0	CD56+b	0,39	-2,089753201	9	2
TP0	CD8+_CD4+	0,29	-2,386019018	9	2
TP0	NA_assigned	5,22	0,50435274	9	2
TP0	CD19+	4,57	0,371368543	9	2
TP0	classicalM	31,4	2,298663231	9	2
TP0	nonclassicalM	2,4	-0,272675924	9	2
TP0	mDCs	2,27	-0,32836483	9	2
TP0	CD8+	8,16	0,951099507	9	2
TP0	intermediateM	2,21	-0,355152146	9	2
TP1	intermediateM	3,91	0,153469095	10	2
TP1	CD8+	22,7	1,912296645	10	2
TP1	classicalM	18,6	1,713093302	10	2
TP1	CD8+_CD4+	0,45	-2,008575975	10	2
TP1	nonclassicalM	3,98	0,17121354	10	2
TP1	CD56+b	0,66	-1,625583723	10	2
TP1	CD56+d	25,4	2,024680895	10	2
TP1	CD8-_CD4-	0,88	-1,337901651	10	2
TP1	NA_assigned	2,92	-0,138484663	10	2
TP1	CD19+	1,87	-0,584129848	10	2
TP1	pDCs	0,97	-1,240527487	10	2
TP1	CD4+	15,8	1,549941661	10	2
TP1	mDCs	1,86	-0,589491791	10	2
TP2	CD56+b	0,32	-2,120211064	10	2
TP2	NA_assigned	5,27	0,681253581	10	2
TP2	CD8-_CD4-	1,22	-0,781925922	10	2
TP2	CD8+	13	1,584172576	10	2
TP2	CD8+_CD4+	0,48	-1,714745956	10	2
TP2	CD56+d	24,9	2,234091022	10	2
TP2	pDCs	0,17	-2,752733623	10	2
TP2	mDCs	1,44	-0,616133668	10	2
TP2	CD19+	1,66	-0,473959179	10	2
TP2	nonclassicalM	2,18	-0,201451904	10	2
TP2	intermediateM	2,56	-0,040769523	10	2
TP2	CD4+	14,9	1,720584432	10	2
TP2	classicalM	31,9	2,481829229	10	2
TP3	NA_assigned	4,09	0,184021267	10	2
TP3	CD8+_CD4+	0,78	-1,472985062	10	2
TP3	nonclassicalM	1,53	-0,799255967	10	2
TP3	intermediateM	2,03	-0,51648791	10	2
TP3	classicalM	25,1	1,998344143	10	2
TP3	pDCs	0,52	-1,87845017	10	2
TP3	CD56+d	20,9	1,815225456	10	2
TP3	CD19+	5,81	0,535056868	10	2
TP3	CD56+b	0,61	-1,718820025	10	2
TP3	CD8-_CD4-	1,51	-0,812414052	10	2
TP3	mDCs	1,82	-0,625687202	10	2
TP3	CD4+	17,1	1,614554761	10	2
TP3	CD8+	18,2	1,676897891	10	2
TP4	nonclassicalM	0,31	-2,202672975	10	2
TP4	CD56+b	0,29	-2,269364349	10	2
TP4	mDCs	3,04	0,080367522	10	2
TP4	CD8-_CD4-	1,43	-0,673815549	10	2
TP4	NA_assigned	5,68	0,70546124	10	2
TP4	pDCs	0,29	-2,269364349	10	2
TP4	CD19+	8,64	1,12491259	10	2
TP4	CD8+	19,4	1,933783073	10	2
TP4	intermediateM	1,47	-0,646227592	10	2
TP4	classicalM	21,9	2,054996644	10	2
TP4	CD8+_CD4+	0,86	-1,182312883	10	2
TP4	CD4+	29	2,335805837	10	2
TP4	CD56+d	7,69	1,008430791	10	2
TP0	CD56+b	0,7	-1,398650238	11	2
TP0	nonclassicalM	0,8	-1,265118846	11	2
TP0	classicalM	37,4	2,57969541	11	2
TP0	pDCs	0,26	-2,389048942	11	2
TP0	CD8-_CD4-	1,12	-0,928646609	11	2
TP0	CD8+	13,1	1,530636936	11	2
TP0	NA_assigned	5,72	0,701993511	11	2
TP0	intermediateM	1,71	-0,505481924	11	2
TP0	CD19+	4,35	0,428200551	11	2
TP0	mDCs	2,47	-0,137757144	11	2
TP0	CD4+	19,2	1,912934985	11	2
TP0	CD8+_CD4+	0,37	-2,036227568	11	2
TP0	CD56+d	12,8	1,507469877	11	2
TP1	pDCs	0,73	-1,514400647	12	2
TP1	CD56+b	3,58	0,075672898	12	2
TP1	mDCs	8,21	0,905663021	12	2
TP1	classicalM	34,7	2,347049785	12	2
TP1	CD4+	21,5	1,868363033	12	2
TP1	CD8+_CD4+	0,49	-1,91303979	12	2
TP1	CD8+	9,97	1,099890682	12	2
TP1	CD19+	1,13	-1,077472269	12	2
TP1	intermediateM	1,59	-0,735955886	12	2
TP1	NA_assigned	5,6	0,523076696	12	2
TP1	CD56+d	5,8	0,558168016	12	2
TP1	CD8-_CD4-	6,5	0,672112275	12	2
TP1	nonclassicalM	0,2	-2,809127814	12	2
TP2	NA_assigned	3,015	0,130592213	12	2
TP2	pDCs	0,035	-4,325414834	12	2
TP2	CD56+b	6,91	0,959962021	12	2
TP2	CD56+d	10,2	1,349380104	12	2
TP2	CD8-_CD4-	16,6	1,836395079	12	2
TP2	CD19+	3,16	0,177564411	12	2
TP2	nonclassicalM	0,31	-2,144190598	12	2
TP2	intermediateM	0,85	-1,135526546	12	2
TP2	CD4+	28,8	2,38736777	12	2
TP2	mDCs	1,46	-0,594571181	12	2
TP2	classicalM	9,25	1,251615935	12	2
TP2	CD8+	19	1,971431362	12	2
TP2	CD8+_CD4+	0,41	-1,864605736	12	2
TP0	CD8-_CD4-	4,01	0,460336695	13	2
TP0	nonclassicalM	0,49	-1,641804434	13	2
TP0	CD56+b	0,28	-2,201420222	13	2
TP0	pDCs	0,34	-2,007264208	13	2
TP0	intermediateM	0,96	-0,969276541	13	2
TP0	CD56+d	9,41	1,313318407	13	2
TP0	classicalM	18,2	1,972967048	13	2
TP0	CD19+	5,5	0,776293546	13	2
TP0	mDCs	1,79	-0,346238926	13	2
TP0	CD8+	22	2,162587907	13	2
TP0	CD4+	34,5	2,612504778	13	2
TP0	CD8+_CD4+	0,35	-1,978276671	13	2
TP0	NA_assigned	2,17	-0,153727379	13	2
TP1	CD8+_CD4+	0,44	-1,863389272	14	2
TP1	NA_assigned	6,53	0,833998223	14	2
TP1	CD56+d	13,4	1,552845987	14	2
TP1	CD4+	12,6	1,491288094	14	2
TP1	CD8+	14	1,596648609	14	2
TP1	CD8-_CD4-	1,99	-0,354274082	14	2
TP1	CD56+b	0,2	-2,651846633	14	2
TP1	classicalM	40,3	2,653942749	14	2
TP1	CD19+	5,78	0,711994962	14	2
TP1	intermediateM	1,93	-0,384888717	14	2
TP1	nonclassicalM	1,36	-0,734924021	14	2
TP1	pDCs	0,46	-1,81893751	14	2
TP1	mDCs	1,01	-1,032458389	14	2
TP2	CD4+	15,7	1,786177669	14	2
TP2	CD8+_CD4+	0,41	-1,859081163	14	2
TP2	CD8+	18,5	1,950287688	14	2
TP2	CD8-_CD4-	1,54	-0,535700627	14	2
TP2	NA_assigned	5,03	0,64793694	14	2
TP2	classicalM	38	2,670103116	14	2
TP2	intermediateM	1,47	-0,582220643	14	2
TP2	pDCs	0,61	-1,461779365	14	2
TP2	nonclassicalM	0,66	-1,382998488	14	2
TP2	CD19+	4,54	0,545443968	14	2
TP2	CD56+d	12	1,517423606	14	2
TP2	CD56+b	0,19	-2,628214251	14	2
TP2	mDCs	1,35	-0,667378451	14	2
TP3	pDCs	0,84	-1,318090454	14	2
TP3	classicalM	28,8	2,216638321	14	2
TP3	CD56+d	20,7	1,886396634	14	2
TP3	intermediateM	2,21	-0,350744551	14	2
TP3	CD8-_CD4-	1,93	-0,486217064	14	2
TP3	mDCs	1,83	-0,5394211	14	2
TP3	CD19+	3,29	0,047150498	14	2
TP3	nonclassicalM	1	-1,143737067	14	2
TP3	CD4+	12,2	1,357698885	14	2
TP3	CD56+b	2,34	-0,293586137	14	2
TP3	NA_assigned	2,73	-0,139435457	14	2
TP3	CD8+	22	1,947305387	14	2
TP3	CD8+_CD4+	0,13	-3,183957895	14	2
TP4	nonclassicalM	0,34	-2,191735025	14	2
TP4	CD56+b	0,98	-1,133128071	14	2
TP4	CD56+d	16,2	1,672085878	14	2
TP4	pDCs	0,63	-1,574960823	14	2
TP4	NA_assigned	5,98	0,675495204	14	2
TP4	CD8-_CD4-	2,24	-0,306449498	14	2
TP4	intermediateM	0,55	-1,710762365	14	2
TP4	mDCs	5,09	0,514352467	14	2
TP4	CD19+	6,82	0,806934108	14	2
TP4	classicalM	17,4	1,743544842	14	2
TP4	CD8+_CD4+	0,27	-2,422258684	14	2
TP4	CD8+	20	1,88280691	14	2
TP4	CD4+	23,5	2,044075057	14	2
TP0	CD56+b	0,46	-1,938754956	15	2
TP0	CD8-_CD4-	1,59	-0,69849215	15	2
TP0	pDCs	0,33	-2,270888791	15	2
TP0	mDCs	2,19	-0,378324623	15	2
TP0	CD19+	5,05	0,457162077	15	2
TP0	classicalM	27,6	2,155589606	15	2
TP0	nonclassicalM	1,04	-1,123005454	15	2
TP0	CD8+	11	1,235669106	15	2
TP0	intermediateM	3,11	-0,02760344	15	2
TP0	CD56+d	12,3	1,347373096	15	2
TP0	NA_assigned	6,73	0,744348977	15	2
TP0	CD8+_CD4+	0,6	-1,67305179	15	2
TP0	CD4+	28	2,169978344	15	2
TP1	CD8-_CD4-	0,62	-1,566687779	16	2
TP1	NA_assigned	3,82	0,251598444	16	2
TP1	CD8+	11,1	1,31829313	16	2
TP1	nonclassicalM	0,87	-1,227914045	16	2
TP1	CD4+	37,8	2,543657124	16	2
TP1	CD8+_CD4+	0,78	-1,337113337	16	2
TP1	CD19+	7,3	0,89922237	16	2
TP1	classicalM	24	2,089401852	16	2
TP1	mDCs	1,03	-1,059093176	16	2
TP1	intermediateM	1,39	-0,759348231	16	2
TP1	pDCs	0,88	-1,21648535	16	2
TP1	CD56+b	1	-1,088651978	16	2
TP1	CD56+d	9,41	1,153120975	16	2
TP2	pDCs	0,61	-1,398652414	16	2
TP2	classicalM	19,2	2,050554187	16	2
TP2	CD56+b	0,39	-1,845964632	16	2
TP2	mDCs	0,76	-1,178792938	16	2
TP2	CD19+	5,18	0,740448964	16	2
TP2	CD56+d	10,3	1,427787803	16	2
TP2	intermediateM	0,79	-1,140078426	16	2
TP2	nonclassicalM	0,66	-1,319871536	16	2
TP2	CD8+	13,5	1,698333593	16	2
TP2	CD4+	42,2	2,838064129	16	2
TP2	NA_assigned	5,02	0,709073842	16	2
TP2	CD8+_CD4+	0,55	-1,502193093	16	2
TP2	CD8-_CD4-	0,84	-1,078709479	16	2
TP0	CD19+	6,23	0,846239414	17	2
TP0	CD4+	37,4	2,638533785	17	2
TP0	CD8+	16,9	1,844176703	17	2
TP0	NA_assigned	6,09	0,823511163	17	2
TP0	CD8-_CD4-	1,6	-0,51313329	17	2
TP0	CD56+d	16,6	1,826265776	17	2
TP0	nonclassicalM	0,72	-1,311640986	17	2
TP0	CD8+_CD4+	0,15	-2,880256904	17	2
TP0	CD56+b	0,65	-1,413919835	17	2
TP0	pDCs	0,63	-1,445172379	17	2
TP0	mDCs	1,75	-0,423521131	17	2
TP0	classicalM	10,6	1,377717082	17	2
TP0	intermediateM	0,68	-1,3687994	17	2
TP1	nonclassicalM	0,12	-2,87101069	18	2
TP1	CD8+	25,6	2,491845197	18	2
TP1	NA_assigned	3,46	0,490521435	18	2
TP1	CD8+_CD4+	0,86	-0,901570044	18	2
TP1	CD56+d	9,18	1,46628005	18	2
TP1	CD8-_CD4-	0,7	-1,107422098	18	2
TP1	CD56+b	0,49	-1,464097042	18	2
TP1	intermediateM	1,19	-0,576793847	18	2
TP1	CD19+	9,43	1,493148942	18	2
TP1	classicalM	9,78	1,52959233	18	2
TP1	CD4+	38,4	2,897310305	18	2
TP1	pDCs	0,28	-2,02371283	18	2
TP1	mDCs	0,51	-1,424091708	18	2
TP0	CD56+b	0,66	-1,58057813	19	2
TP0	mDCs	4,02	0,226219217	19	2
TP0	nonclassicalM	0,25	-2,551357047	19	2
TP0	CD8+	20,9	1,874686473	19	2
TP0	CD8+_CD4+	1,08	-1,088101645	19	2
TP0	CD19+	3,58	0,110300115	19	2
TP0	pDCs	0,56	-1,744881181	19	2
TP0	CD4+	25,1	2,05780516	19	2
TP0	CD8-_CD4-	1,53	-0,73979495	19	2
TP0	classicalM	19,4	1,80021038	19	2
TP0	CD56+d	9,92	1,129490236	19	2
TP0	intermediateM	1,48	-0,773020598	19	2
TP0	NA_assigned	11,52	1,27902197	19	2
TP1	CD19+	8,18	0,929373226	20	2
TP1	NA_assigned	5,23	0,482092354	20	2
TP1	CD4+	31,6	2,280838196	20	2
TP1	pDCs	1,22	-0,973468066	20	2
TP1	CD8+	9,43	1,071577172	20	2
TP1	classicalM	26,4	2,101045086	20	2
TP1	intermediateM	0,95	-1,223612219	20	2
TP1	CD56+b	3,37	0,04259382	20	2
TP1	mDCs	2,33	-0,326450657	20	2
TP1	nonclassicalM	0,21	-2,732966673	20	2
TP1	CD8+_CD4+	0,44	-1,993299477	20	2
TP1	CD56+d	9,01	1,026016147	20	2
TP1	CD8-_CD4-	1,63	-0,68373891	20	2
TP2	CD56+d	8,93	1,216416201	20	2
TP2	CD56+b	1,55	-0,534745263	20	2
TP2	intermediateM	0,58	-1,517727369	20	2
TP2	CD8+	11	1,424895079	20	2
TP2	pDCs	0,26	-2,320073841	20	2
TP2	classicalM	25,9	2,281242775	20	2
TP2	CD8+_CD4+	0,33	-2,081662818	20	2
TP2	nonclassicalM	0,45	-1,77150789	20	2
TP2	CD8-_CD4-	2,96	0,112189075	20	2
TP2	mDCs	1,39	-0,643696446	20	2
TP2	CD19+	9,03	1,227552174	20	2
TP2	CD4+	34,9	2,579486636	20	2
TP2	NA_assigned	2,72	0,027631687	20	2
TP3	CD8+_CD4+	0,19	-2,853796891	20	2
TP3	mDCs	2,87	-0,138753654	20	2
TP3	NA_assigned	3,49	0,056836052	20	2
TP3	pDCs	0,83	-1,379395262	20	2
TP3	classicalM	18,9	1,746096238	20	2
TP3	CD8+	7,42	0,811113373	20	2
TP3	CD19+	16,3	1,598099424	20	2
TP3	CD8-_CD4-	2,59	-0,241407808	20	2
TP3	CD56+b	1,74	-0,639180571	20	2
TP3	CD56+d	9,34	1,041240568	20	2
TP3	CD4+	34,2	2,33915996	20	2
TP3	nonclassicalM	1,36	-0,885580984	20	2
TP3	intermediateM	0,77	-1,454430448	20	2
TP0	CD56+b	0,52	-1,568010234	21	2
TP0	CD8+_CD4+	0,22	-2,4282115	21	2
TP0	CD8+	17,1	1,924994697	21	2
TP0	CD4+	47,4	2,944538462	21	2
TP0	mDCs	1,21	-0,723463407	21	2
TP0	classicalM	9,73	1,361130129	21	2
TP0	pDCs	0,76	-1,188520613	21	2
TP0	intermediateM	0,54	-1,530269906	21	2
TP0	CD19+	6,66	0,982035718	21	2
TP0	CD56+d	9,52	1,339311082	21	2
TP0	CD8-_CD4-	2,61	0,045266454	21	2
TP0	NA_assigned	3,1	0,217318345	21	2
TP0	nonclassicalM	0,63	-1,376119226	21	2
TP1	classicalM	28,7	2,637703905	22	2
TP1	CD8+_CD4+	0,16	-2,551774682	22	2
TP1	CD8-_CD4-	1,6	-0,249189589	22	2
TP1	CD19+	19,3	2,240911878	22	2
TP1	CD56+b	0,28	-1,992158894	22	2
TP1	pDCs	0,24	-2,146309574	22	2
TP1	mDCs	0,97	-0,749652425	22	2
TP1	intermediateM	0,92	-0,802574827	22	2
TP1	NA_assigned	2,3	0,113715905	22	2
TP1	nonclassicalM	0,4	-1,63548395	22	2
TP1	CD4+	31,4	2,727614675	22	2
TP1	CD8+	7,45	1,289020814	22	2
TP1	CD56+d	6,28	1,118176763	22	2
TP2	CD56+d	9,45	1,891071456	22	2
TP2	intermediateM	0,2	-1,964381198	22	2
TP2	CD8-_CD4-	1,97	0,323090257	22	2
TP2	mDCs	0,37	-1,349195559	22	2
TP2	pDCs	0,1	-2,657528379	22	2
TP2	classicalM	11,3	2,06985944	22	2
TP2	NA_assigned	2,155	0,412847438	22	2
TP2	CD8+	9,23	1,867515763	22	2
TP2	CD8+_CD4+	0,095	-2,708821673	22	2
TP2	nonclassicalM	0,12	-2,475206822	22	2
TP2	CD19+	21,2	2,699057896	22	2
TP2	CD56+b	0,31	-1,526126267	22	2
TP2	CD4+	43,5	3,417817652	22	2
TP3	mDCs	0,32	-1,681105868	22	2
TP3	CD8+_CD4+	0,04	-3,760547409	22	2
TP3	intermediateM	0,66	-0,957187028	22	2
TP3	NA_assigned	3,27	0,6431184	22	2
TP3	CD4+	35	3,013676477	22	2
TP3	CD56+d	9,87	1,747828269	22	2
TP3	pDCs	0,2	-2,151109497	22	2
TP3	nonclassicalM	0,38	-1,509255611	22	2
TP3	classicalM	16,1	2,237147688	22	2
TP3	CD8+	7,33	1,450303931	22	2
TP3	CD19+	24,2	2,644681049	22	2
TP3	CD8-_CD4-	2,4	0,333797153	22	2
TP3	CD56+b	0,23	-2,011347554	22	2
TP0	pDCs	0,27	-2,215574105	23	2
TP0	mDCs	0,69	-1,277304466	23	2
TP0	CD56+d	6,01	0,887183964	23	2
TP0	CD8+_CD4+	0,7	-1,262915729	23	2
TP0	CD19+	9,56	1,351346942	23	2
TP0	CD4+	36,7	2,69653597	23	2
TP0	CD8-_CD4-	6,53	0,970166159	23	2
TP0	intermediateM	0,54	-1,522426924	23	2
TP0	classicalM	11,7	1,553348057	23	2
TP0	CD8+	24,2	2,280111848	23	2
TP0	NA_assigned	2,16	-0,136132563	23	2
TP0	nonclassicalM	0,45	-1,704748481	23	2
TP0	CD56+b	0,49	-1,619590673	23	2
TP1	mDCs	0,52	-1,504153209	24	2
TP1	CD8+_CD4+	0,88	-0,978060113	24	2
TP1	CD19+	5,03	0,765193243	24	2
TP1	CD8-_CD4-	16	1,922361981	24	2
TP1	classicalM	7,54	1,16999544	24	2
TP1	nonclassicalM	0,095	-3,204105129	24	2
TP1	intermediateM	0,36	-1,871877989	24	2
TP1	CD56+b	1,34	-0,557557128	24	2
TP1	CD56+d	6,29	0,988734329	24	2
TP1	CD4+	40,5	2,851075233	24	2
TP1	CD8+	16,7	1,965181978	24	2
TP1	pDCs	0,26	-2,19730039	24	2
TP1	NA_assigned	4,485	0,650511754	24	2
TP2	CD56+d	7,12	1,682731914	24	2
TP2	CD8-_CD4-	29,5	3,104214452	24	2
TP2	NA_assigned	2,087	0,455551817	24	2
TP2	classicalM	0,8	-0,503319363	24	2
TP2	intermediateM	0,088	-2,710594276	24	2
TP2	nonclassicalM	0,084	-2,757114292	24	2
TP2	CD8+_CD4+	0,85	-0,442694741	24	2
TP2	mDCs	0,15	-2,177295796	24	2
TP2	CD19+	4,74	1,275861324	24	2
TP2	pDCs	0,051	-3,256105458	24	2
TP2	CD8+	14,8	2,414451369	24	2
TP2	CD4+	38,9	3,380818439	24	2
TP2	CD56+b	0,83	-0,46650539	24	2
TP3	NA_assigned	3,275	0,533800334	24	2
TP3	classicalM	5,18	0,992287521	24	2
TP3	pDCs	0,19	-2,313248742	24	2
TP3	CD8+	17,7	2,221047105	24	2
TP3	CD56+b	1,01	-0,642567204	24	2
TP3	CD8-_CD4-	17,8	2,226680922	24	2
TP3	mDCs	0,66	-1,068032979	24	2
TP3	CD56+d	3,64	0,639466147	24	2
TP3	intermediateM	0,12	-2,772781071	24	2
TP3	CD19+	6,11	1,157409238	24	2
TP3	nonclassicalM	0,065	-3,385885544	24	2
TP3	CD8+_CD4+	0,95	-0,703810829	24	2
TP3	CD4+	43,3	3,1156351	24	2
TP4	CD56+b	0,81	-0,665953024	24	2
TP4	nonclassicalM	0,026	-4,104890734	24	2
TP4	CD8-_CD4-	15,1	2,259462751	24	2
TP4	pDCs	0,25	-1,841526354	24	2
TP4	mDCs	0,57	-1,017350911	24	2
TP4	CD8+_CD4+	0,81	-0,665953024	24	2
TP4	intermediateM	0,11	-2,662506906	24	2
TP4	NA_assigned	2,914	0,614294715	24	2
TP4	classicalM	2,68	0,530584802	24	2
TP4	CD56+d	1,96	0,21771248	24	2
TP4	CD8+	17,3	2,395474509	24	2
TP4	CD19+	6,87	1,471932113	24	2
TP4	CD4+	50,6	3,468719583	24	2
TP0	nonclassicalM	0,23	-2,597076469	25	2
TP0	CD8+	16,8	1,693978388	25	2
TP0	CD56+b	0,58	-1,672127674	25	2
TP0	pDCs	0,76	-1,401837345	25	2
TP0	CD4+	28,4	2,218988646	25	2
TP0	classicalM	19	1,81703848	25	2
TP0	mDCs	2,46	-0,227239149	25	2
TP0	CD8-_CD4-	3,81	0,21022869	25	2
TP0	CD19+	11,7	1,332188343	25	2
TP0	intermediateM	0,95	-1,178693793	25	2
TP0	NA_assigned	4,7	0,42016201	25	2
TP0	CD8+_CD4+	0,51	-1,800745052	25	2
TP0	CD56+d	10,1	1,185134925	25	2
TP3	NA_assigned	2,54	0,07001882	26	2
TP3	CD19+	5,35	0,8149513	26	2
TP3	CD56+d	9,56	1,395442466	26	2
TP3	pDCs	0,35	-1,911967385	26	2
TP3	intermediateM	0,64	-1,308432363	26	2
TP3	CD56+b	0,41	-1,75374338	26	2
TP3	CD8-_CD4-	3,18	0,294735936	26	2
TP3	nonclassicalM	0,33	-1,970807885	26	2
TP3	CD8+	15,2	1,859150167	26	2
TP3	mDCs	0,43	-1,706115331	26	2
TP3	CD8+_CD4+	1,01	-0,85219493	26	2
TP3	classicalM	36,7	2,740631494	26	2
TP3	CD4+	24,3	2,32833109	26	2
TP4	classicalM	13,2	1,342912389	26	2
TP4	CD8-_CD4-	3,72	0,076419228	26	2
TP4	pDCs	0,31	-2,408487422	26	2
TP4	CD56+d	10,7	1,132939301	26	2
TP4	mDCs	1,72	-0,694980149	26	2
TP4	intermediateM	0,76	-1,511741286	26	2
TP4	CD19+	8,99	0,958808408	26	2
TP4	nonclassicalM	0,8	-1,460447992	26	2
TP4	CD56+b	1,08	-1,160343399	26	2
TP4	CD8+_CD4+	1,96	-0,564359967	26	2
TP4	CD4+	33	2,259203121	26	2
TP4	CD8+	19	1,707134539	26	2
TP4	NA_assigned	4,76	0,322943228	26	2
TP0	NA_assigned	7,25	0,999486535	27	2
TP0	CD19+	1,92	-0,329189748	27	2
TP0	CD56+b	0,46	-1,758043723	27	2
TP0	intermediateM	1,4	-0,645042697	27	2
TP0	CD8-_CD4-	0,64	-1,427802037	27	2
TP0	nonclassicalM	0,4	-1,897805666	27	2
TP0	pDCs	1,65	-0,480739646	27	2
TP0	CD8+	12,6	1,55218188	27	2
TP0	classicalM	35,9	2,599222362	27	2
TP0	CD4+	16,7	1,833893785	27	2
TP0	CD8+_CD4+	0,17	-2,753471776	27	2
TP0	mDCs	4,31	0,47942297	27	2
TP0	CD56+d	16,6	1,827887761	27	2
TP1	CD8+	23,6	2,268785279	28	2
TP1	mDCs	0,61	-1,386757754	28	2
TP1	CD56+b	2,51	0,027821321	28	2
TP1	nonclassicalM	0,49	-1,605811321	28	2
TP1	pDCs	0,78	-1,140922792	28	2
TP1	CD19+	1,9	-0,250607546	28	2
TP1	intermediateM	0,3	-2,096434237	28	2
TP1	CD4+	18	1,997910325	28	2
TP1	CD56+d	18,2	2,008960161	28	2
TP1	CD8+_CD4+	0,13	-2,932682261	28	2
TP1	CD8-_CD4-	5,76	0,858476042	28	2
TP1	NA_assigned	2,22	-0,094954237	28	2
TP1	classicalM	25,5	2,34621702	28	2
TP2	pDCs	0,087	-3,255506595	28	2
TP2	classicalM	38	2,823926725	28	2
TP2	CD4+	19,2	2,141250845	28	2
TP2	CD19+	5,78	0,940744248	28	2
TP2	CD8+	18,9	2,125502488	28	2
TP2	intermediateM	1,5	-0,408194326	28	2
TP2	CD8-_CD4-	5,82	0,947640827	28	2
TP2	CD56+d	5,31	0,855932401	28	2
TP2	mDCs	0,47	-1,568682019	28	2
TP2	NA_assigned	3,513	0,442810939	28	2
TP2	CD56+b	0,79	-1,049381768	28	2
TP2	CD8+_CD4+	0,24	-2,24077579	28	2
TP2	nonclassicalM	0,39	-1,755267974	28	2
TP3	pDCs	0,28	-2,0621377	28	2
TP3	nonclassicalM	1,12	-0,675843339	28	2
TP3	CD56+d	5,35	0,887924537	28	2
TP3	NA_assigned	1,99	-0,101037385	28	2
TP3	CD8+_CD4+	0,11	-2,996446937	28	2
TP3	CD8+	15	1,918878177	28	2
TP3	intermediateM	1,12	-0,675843339	28	2
TP3	CD19+	3,33	0,41380028	28	2
TP3	CD56+b	0,83	-0,975501602	28	2
TP3	CD8-_CD4-	1,72	-0,246847733	28	2
TP3	CD4+	18,8	2,144684846	28	2
TP3	classicalM	49,3	3,108752057	28	2
TP3	mDCs	1,05	-0,74038186	28	2
TP4	nonclassicalM	0,83	-1,242204572	28	2
TP4	CD8-_CD4-	5,47	0,643403622	28	2
TP4	CD56+b	0,71	-1,398365303	28	2
TP4	CD8+_CD4+	0,13	-3,096095823	28	2
TP4	NA_assigned	3,83	0,286989809	28	2
TP4	mDCs	1,52	-0,637164659	28	2
TP4	CD4+	19,3	1,904230102	28	2
TP4	pDCs	0,6	-1,566700618	28	2
TP4	CD56+d	7,35	0,938825319	28	2
TP4	classicalM	35,4	2,510836826	28	2
TP4	CD8+	18,5	1,861895738	28	2
TP4	intermediateM	1,34	-0,76320538	28	2
TP4	CD19+	5,02	0,55755494	28	2
TP0	intermediateM	1,22	-0,643659691	29	2
TP0	CD56+d	9,33	1,390724465	29	2
TP0	NA_assigned	5,28	0,821415548	29	2
TP0	nonclassicalM	0,65	-1,273293466	29	2
TP0	classicalM	18,5	2,075260182	29	2
TP0	mDCs	1,43	-0,484836106	29	2
TP0	CD8-_CD4-	1,79	-0,26029493	29	2
TP0	CD4+	38,6	2,810741726	29	2
TP0	pDCs	0,16	-2,675092014	29	2
TP0	CD56+b	0,33	-1,951173175	29	2
TP0	CD8+	14,6	1,838510979	29	2
TP0	CD19+	7,98	1,234427861	29	2
TP0	CD8+_CD4+	0,13	-2,882731379	29	2
TP1	CD56+b	0,45	-1,6446019	30	2
TP1	NA_assigned	2,98	0,245829097	30	2
TP1	pDCs	0,47	-1,601116788	30	2
TP1	mDCs	0,82	-1,044545142	30	2
TP1	CD8+	9,09	1,361080705	30	2
TP1	CD19+	10,7	1,524149538	30	2
TP1	CD8-_CD4-	0,54	-1,462280343	30	2
TP1	intermediateM	0,48	-1,580063379	30	2
TP1	CD56+d	16	1,926494519	30	2
TP1	CD4+	25,2	2,380749791	30	2
TP1	CD8+_CD4+	0,35	-1,895916328	30	2
TP1	classicalM	31,9	2,616511806	30	2
TP1	nonclassicalM	1,02	-0,826291576	30	2
TP2	CD56+d	12,8	1,786010172	30	2
TP2	intermediateM	1,18	-0,597920561	30	2
TP2	CD8-_CD4-	1,03	-0,733876197	30	2
TP2	CD56+b	0,57	-1,325553917	30	2
TP2	pDCs	0,039	-4,007628632	30	2
TP2	mDCs	0,84	-0,937788386	30	2
TP2	nonclassicalM	0,42	-1,630935567	30	2
TP2	CD19+	5,46	0,934013791	30	2
TP2	CD8+	11,7	1,696153843	30	2
TP2	CD8+_CD4+	0,37	-1,757687273	30	2
TP2	NA_assigned	8,891	1,42160453	30	2
TP2	classicalM	31	2,670552205	30	2
TP2	CD4+	25,7	2,483055993	30	2
TP3	CD8+_CD4+	0,63	-1,280833023	30	2
TP3	pDCs	0,29	-2,05667192	30	2
TP3	intermediateM	0,3	-2,022770368	30	2
TP3	NA_assigned	3,7	0,489535256	30	2
TP3	nonclassicalM	0,26	-2,165871212	30	2
TP3	CD8+	16,8	2,002581323	30	2
TP3	CD19+	4,04	0,577447128	30	2
TP3	CD56+b	1,13	-0,696579931	30	2
TP3	CD56+d	17,1	2,0202809	30	2
TP3	mDCs	1,64	-0,324101322	30	2
TP3	CD4+	45,2	2,992299523	30	2
TP3	CD8-_CD4-	1,04	-0,779576851	30	2
TP3	classicalM	7,87	1,244260499	30	2
TP4	CD8-_CD4-	1,33	-0,747524543	30	2
TP4	CD56+b	0,77	-1,294068249	30	2
TP4	pDCs	0,43	-1,876673555	30	2
TP4	CD8+	13,8	1,591965107	30	2
TP4	NA_assigned	3,94	0,338477238	30	2
TP4	mDCs	2,84	0,011100567	30	2
TP4	classicalM	17,5	1,829497396	30	2
TP4	nonclassicalM	0,56	-1,61252198	30	2
TP4	CD4+	30,2	2,375138439	30	2
TP4	CD19+	7,17	0,937202169	30	2
TP4	intermediateM	0,52	-1,686629953	30	2
TP4	CD8+_CD4+	0,44	-1,853684037	30	2
TP4	CD56+d	20,5	1,987721401	30	2
TP0	CD19+	2,3	0,033815489	31	2
TP0	CD4+	27,4	2,511449379	31	2
TP0	CD8-_CD4-	5,87	0,970761	31	2
TP0	CD8+	25,4	2,43565554	31	2
TP0	intermediateM	0,8	-1,022237185	31	2
TP0	mDCs	1,09	-0,712915938	31	2
TP0	CD8+_CD4+	0,12	-2,91935717	31	2
TP0	NA_assigned	4,55	0,716033599	31	2
TP0	CD56+d	11,4	1,634519721	31	2
TP0	classicalM	20,1	2,201626181	31	2
TP0	CD56+b	0,33	-1,907756259	31	2
TP0	pDCs	0,24	-2,22620999	31	2
TP0	nonclassicalM	0,4	-1,715384366	31	2
TP1	mDCs	1,36	-0,680731346	32	2
TP1	NA_assigned	4,66	0,550799403	32	2
TP1	CD56+d	18,2	1,913205548	32	2
TP1	intermediateM	0,42	-1,855716613	32	2
TP1	nonclassicalM	0,57	-1,550334964	32	2
TP1	CD56+b	0,89	-1,104749862	32	2
TP1	CD8+	15,2	1,733079382	32	2
TP1	classicalM	33,6	2,526310021	32	2
TP1	CD8+_CD4+	0,59	-1,515848788	32	2
TP1	CD8-_CD4-	1,71	-0,451722675	32	2
TP1	CD19+	5,79	0,767916246	32	2
TP1	CD4+	16,7	1,827192674	32	2
TP1	pDCs	0,31	-2,159399027	32	2
TP2	classicalM	24,9	2,303982741	32	2
TP2	CD56+b	0,36	-1,93253631	32	2
TP2	CD56+d	18	1,979486695	32	2
TP2	intermediateM	0,41	-1,802483182	32	2
TP2	mDCs	0,82	-1,109336001	32	2
TP2	NA_assigned	7,12	1,052022663	32	2
TP2	CD8-_CD4-	3,2	0,252265747	32	2
TP2	CD8+_CD4+	0,38	-1,878469089	32	2
TP2	nonclassicalM	0,75	-1,198567135	32	2
TP2	CD19+	5,36	0,768078912	32	2
TP2	CD8+	20,9	2,128864096	32	2
TP2	pDCs	0,2	-2,520322975	32	2
TP2	CD4+	17,6	1,957013839	32	2
TP3	CD19+	5,93	1,017220454	32	2
TP3	nonclassicalM	0,051	-3,738733406	32	2
TP3	CD8+_CD4+	0,36	-1,784455007	32	2
TP3	NA_assigned	5,259	0,897137135	32	2
TP3	CD56+d	13	1,802145598	32	2
TP3	mDCs	1,4	-0,426331523	32	2
TP3	CD4+	21,2	2,291197422	32	2
TP3	CD8+	20,3	2,247817127	32	2
TP3	intermediateM	0,38	-1,730387786	32	2
TP3	classicalM	29	2,604492071	32	2
TP3	pDCs	0,42	-1,630304327	32	2
TP3	CD8-_CD4-	2,27	0,056976072	32	2
TP3	CD56+b	0,43	-1,60677383	32	2
TP4	pDCs	0,61	-1,495284042	32	2
TP4	CD56+b	0,65	-1,431770637	32	2
TP4	NA_assigned	7,91	1,067140061	32	2
TP4	classicalM	11,9	1,475550679	32	2
TP4	nonclassicalM	0,34	-2,079797382	32	2
TP4	CD8+	20,6	2,024303355	32	2
TP4	mDCs	2,78	0,021463207	32	2
TP4	CD8-_CD4-	3,21	0,165283217	32	2
TP4	CD4+	14,6	1,680033808	32	2
TP4	intermediateM	0,38	-1,968571747	32	2
TP4	CD19+	4,69	0,544444862	32	2
TP4	CD8+_CD4+	0,23	-2,470663691	32	2
TP4	CD56+d	32,1	2,46786831	32	2
TP0	CD4+	23,1	2,256859327	33	2
TP0	pDCs	0,096	-3,226380378	33	2
TP0	nonclassicalM	1,26	-0,65186157	33	2
TP0	mDCs	1,77	-0,311993744	33	2
TP0	CD8-_CD4-	0,57	-1,445092209	33	2
TP0	classicalM	37	2,727944622	33	2
TP0	CD56+b	0,77	-1,144338055	33	2
TP0	CD19+	8,64	1,273429292	33	2
TP0	CD8+	4,84	0,69394143	33	2
TP0	NA_assigned	7,804	1,171663132	33	2
TP0	CD8+_CD4+	0,22	-2,397101023	33	2
TP0	intermediateM	1,33	-0,597794348	33	2
TP0	CD56+d	12,6	1,650723523	33	2
TP1	CD56+d	9,33	1,438188842	34	2
TP1	classicalM	61,8	3,328857192	34	2
TP1	CD4+	6,06	1,006663628	34	2
TP1	intermediateM	6,22	1,032723734	34	2
TP1	CD56+b	0,32	-1,934480456	34	2
TP1	nonclassicalM	1,04	-0,755825459	34	2
TP1	CD19+	5,58	0,924142604	34	2
TP1	CD8-_CD4-	1,52	-0,376335838	34	2
TP1	CD8+_CD4+	0,24	-2,222162528	34	2
TP1	pDCs	0,24	-2,222162528	34	2
TP1	NA_assigned	2,14	-0,034240343	34	2
TP1	CD8+	4,63	0,737510696	34	2
TP1	mDCs	0,88	-0,922879544	34	2
TP2	NA_assigned	2,749	0,299661766	34	2
TP2	intermediateM	1,33	-0,426396501	34	2
TP2	pDCs	0,091	-3,108471216	34	2
TP2	classicalM	41,7	3,018925685	34	2
TP2	CD8-_CD4-	1,06	-0,653306535	34	2
TP2	CD56+d	12,7	1,83002655	34	2
TP2	mDCs	0,39	-1,653183983	34	2
TP2	CD19+	5,59	1,009403844	34	2
TP2	CD8+_CD4+	0,33	-1,820238068	34	2
TP2	nonclassicalM	0,64	-1,157862546	34	2
TP2	CD4+	22,6	2,406374463	34	2
TP2	CD56+b	0,52	-1,365501911	34	2
TP2	CD8+	10,3	1,620568452	34	2
TP3	CD8+_CD4+	0,5	-1,46460831	34	2
TP3	pDCs	0,1	-3,074046223	34	2
TP3	CD4+	38,4	2,87659633	34	2
TP3	CD19+	6,18	1,049857142	34	2
TP3	CD56+b	0,76	-1,045897976	34	2
TP3	CD8+	14,9	1,929900083	34	2
TP3	nonclassicalM	0,55	-1,369298131	34	2
TP3	classicalM	13	1,793488228	34	2
TP3	mDCs	0,48	-1,505430305	34	2
TP3	intermediateM	0,5	-1,46460831	34	2
TP3	CD8-_CD4-	1,65	-0,270685842	34	2
TP3	CD56+d	20	2,224271144	34	2
TP3	NA_assigned	2,98	0,320462171	34	2
TP4	classicalM	7,64	1,16277987	34	2
TP4	CD8-_CD4-	1,82	-0,271781232	34	2
TP4	nonclassicalM	0,34	-1,949427395	34	2
TP4	CD19+	11,9	1,605920667	34	2
TP4	pDCs	0,23	-2,340293703	34	2
TP4	CD8+	16,5	1,932742648	34	2
TP4	NA_assigned	5,41	0,817631359	34	2
TP4	mDCs	1,06	-0,812348825	34	2
TP4	CD56+b	0,88	-0,998451105	34	2
TP4	CD56+d	15,7	1,883042979	34	2
TP4	CD4+	37,8	2,761691369	34	2
TP4	intermediateM	0,33	-1,979280358	34	2
TP4	CD8+_CD4+	0,39	-1,812226273	34	2
TP0	CD8-_CD4-	0,76	-1,270837794	35	2
TP0	NA_assigned	3	0,102211341	35	2
TP0	pDCs	1,43	-0,638726504	35	2
TP0	CD8+	16,2	1,788610294	35	2
TP0	CD56+b	0,51	-1,669745501	35	2
TP0	CD56+d	16,3	1,79476416	35	2
TP0	CD8+_CD4+	0,19	-2,657132155	35	2
TP0	classicalM	25,6	2,246191404	35	2
TP0	mDCs	1,93	-0,338880945	35	2
TP0	CD4+	27,6	2,321414825	35	2
TP0	nonclassicalM	0,94	-1,058276352	35	2
TP0	CD19+	4,7	0,551161561	35	2
TP0	intermediateM	0,84	-1,170754335	35	2
TP1	nonclassicalM	0,21	-2,141369258	36	2
TP1	classicalM	15,9	2,185597599	36	2
TP1	pDCs	0,26	-1,927795158	36	2
TP1	CD56+b	0,2	-2,190159422	36	2
TP1	CD8-_CD4-	2,2	0,207735851	36	2
TP1	CD4+	38,2	3,062114006	36	2
TP1	intermediateM	0,29	-1,818595866	36	2
TP1	NA_assigned	1,38	-0,258638011	36	2
TP1	CD19+	16,3	2,210443598	36	2
TP1	CD8+_CD4+	0,18	-2,295519938	36	2
TP1	CD56+d	10,3	1,751422385	36	2
TP1	mDCs	0,78	-0,829182869	36	2
TP1	CD8+	13,8	2,043947082	36	2
TP2	pDCs	0,69	-1,086579201	36	2
TP2	intermediateM	0,33	-1,824178145	36	2
TP2	CD56+b	0,24	-2,142631876	36	2
TP2	classicalM	32,3	2,75955171	36	2
TP2	CD56+d	8,02	1,366422902	36	2
TP2	CD8+	12,5	1,810213124	36	2
TP2	CD8+_CD4+	0,11	-2,922790433	36	2
TP2	NA_assigned	2,72	0,28511636	36	2
TP2	nonclassicalM	0,27	-2,02484884	36	2
TP2	CD19+	13,8	1,909153072	36	2
TP2	mDCs	1,4	-0,379043283	36	2
TP2	CD4+	26,1	2,546419794	36	2
TP2	CD8-_CD4-	1,52	-0,296805185	36	2
TP3	intermediateM	0,83	-1,046664905	36	2
TP3	CD56+d	13,6	1,749734466	36	2
TP3	NA_assigned	3,32	0,339629456	36	2
TP3	classicalM	17,8	2,018863131	36	2
TP3	mDCs	0,8	-1,083478878	36	2
TP3	CD8+_CD4+	0,14	-2,826448183	36	2
TP3	CD4+	33,8	2,660125476	36	2
TP3	nonclassicalM	0,2	-2,469773239	36	2
TP3	CD8-_CD4-	2,14	-0,099529498	36	2
TP3	pDCs	0,54	-1,476521466	36	2
TP3	CD19+	11,9	1,616203073	36	2
TP3	CD56+b	0,73	-1,175046072	36	2
TP3	CD8+	14,2	1,792906638	36	2
TP0	NA_assigned	4,11	0,388522003	37	2
TP0	nonclassicalM	0,71	-1,367391334	37	2
TP0	mDCs	1,49	-0,626124905	37	2
TP0	CD56+b	0,51	-1,698245579	37	2
TP0	CD4+	25,9	2,229341943	37	2
TP0	pDCs	0,34	-2,103710687	37	2
TP0	intermediateM	3,59	0,253251177	37	2
TP0	CD8-_CD4-	1,31	-0,754873888	37	2
TP0	CD56+d	14,6	1,656120503	37	2
TP0	CD8+	12,2	1,476534926	37	2
TP0	CD8+_CD4+	0,23	-2,494576995	37	2
TP0	classicalM	29,5	2,359489238	37	2
TP0	CD19+	5,51	0,681663598	37	2
TP1	nonclassicalM	3,79	0,252736505	38	2
TP1	intermediateM	0,94	-1,141504918	38	2
TP1	pDCs	0,2	-2,689067427	38	2
TP1	CD56+b	0,64	-1,525916617	38	2
TP1	CD4+	21,4	1,983761408	38	2
TP1	CD19+	12,8	1,469815657	38	2
TP1	mDCs	0,68	-1,465291995	38	2
TP1	CD8+	13,6	1,530440278	38	2
TP1	NA_assigned	4,02	0,311652388	38	2
TP1	CD8-_CD4-	1,22	-0,880778656	38	2
TP1	CD8+_CD4+	0,85	-1,242148444	38	2
TP1	CD56+d	8,16	1,019614655	38	2
TP1	classicalM	31,7	2,376687167	38	2
TP2	CD56+d	3,46	0,3352015	38	2
TP2	CD56+b	0,55	-1,503904089	38	2
TP2	CD8-_CD4-	1,15	-0,766305146	38	2
TP2	nonclassicalM	2,22	-0,108559893	38	2
TP2	mDCs	1,2	-0,723745532	38	2
TP2	NA_assigned	3,09	0,222104002	38	2
TP2	CD8+	10,6	1,454786912	38	2
TP2	intermediateM	0,91	-1,000377768	38	2
TP2	CD4+	16,6	1,903335607	38	2
TP2	CD8+_CD4+	0,43	-1,750037159	38	2
TP2	pDCs	0,42	-1,773567656	38	2
TP2	CD19+	4,57	0,613446116	38	2
TP2	classicalM	54,8	3,097623105	38	2
TP3	mDCs	0,62	-1,287480546	38	2
TP3	pDCs	0,096	-3,152851832	38	2
TP3	CD8-_CD4-	1,86	-0,188868257	38	2
TP3	CD8+_CD4+	0,68	-1,195107226	38	2
TP3	CD19+	14,6	1,871576784	38	2
TP3	CD56+d	4,88	0,775700475	38	2
TP3	CD56+b	0,45	-1,607952441	38	2
TP3	CD4+	29,1	2,561293429	38	2
TP3	classicalM	28,2	2,529877233	38	2
TP3	intermediateM	0,52	-1,463371212	38	2
TP3	NA_assigned	3,004	0,290499989	38	2
TP3	nonclassicalM	0,79	-1,045167078	38	2
TP3	CD8+	15,2	1,911850683	38	2
TP4	pDCs	1,22	-1,130734256	38	2
TP4	nonclassicalM	1,21	-1,138964755	38	2
TP4	CD56+b	0,58	-1,87431229	38	2
TP4	CD8-_CD4-	2,43	-0,441693857	38	2
TP4	CD56+d	7,09	0,629100226	38	2
TP4	classicalM	27,4	1,980957899	38	2
TP4	CD8+	14,6	1,351436414	38	2
TP4	NA_assigned	3,69	-0,023958656	38	2
TP4	CD4+	24,8	1,881258539	38	2
TP4	mDCs	2,85	-0,28226612	38	2
TP4	intermediateM	1,81	-0,736258269	38	2
TP4	CD19+	11,3	1,095217611	38	2
TP4	CD8+_CD4+	1,02	-1,309782487	38	2
TP0	mDCs	0,97	-0,882916734	39	2
TP0	nonclassicalM	0,65	-1,283240442	39	2
TP0	CD4+	47,9	3,016657978	39	2
TP0	CD56+d	8,68	1,308564002	39	2
TP0	intermediateM	1,03	-0,822898724	39	2
TP0	CD8+_CD4+	1,51	-0,440347875	39	2
TP0	CD19+	17,1	1,986620937	39	2
TP0	CD8+	9,47	1,395671381	39	2
TP0	pDCs	0,17	-2,624414368	39	2
TP0	CD56+b	0,34	-1,931267188	39	2
TP0	classicalM	8,76	1,317738379	39	2
TP0	CD8-_CD4-	0,72	-1,180961593	39	2
TP0	NA_assigned	2,7	0,140794247	39	2
TP1	pDCs	0,34	-1,978672938	40	2
TP1	intermediateM	1,92	-0,247538091	40	2
TP1	CD4+	25,3	2,330941119	40	2
TP1	NA_assigned	2,53	0,028356026	40	2
TP1	CD56+b	0,92	-0,983244886	40	2
TP1	CD56+d	30,8	2,527651413	40	2
TP1	CD19+	3,57	0,372702319	40	2
TP1	CD8-_CD4-	0,95	-0,951156571	40	2
TP1	mDCs	0,59	-1,427496019	40	2
TP1	nonclassicalM	3,11	0,23475945	40	2
TP1	CD8+_CD4+	0,14	-2,865976133	40	2
TP1	classicalM	25,2	2,326980718	40	2
TP1	CD8+	4,63	0,632693591	40	2
TP2	classicalM	40,3	3,02223829	40	2
TP2	pDCs	0,12	-2,794376715	40	2
TP2	intermediateM	1,11	-0,569753163	40	2
TP2	mDCs	0,84	-0,848466566	40	2
TP2	CD56+b	0,66	-1,089628623	40	2
TP2	CD56+d	27,2	2,629103795	40	2
TP2	CD8-_CD4-	1,36	-0,366628479	40	2
TP2	nonclassicalM	0,77	-0,935477943	40	2
TP2	CD4+	17,3	2,176593323	40	2
TP2	CD8+_CD4+	0,14	-2,640226035	40	2
TP2	CD8+	5,37	1,00671473	40	2
TP2	NA_assigned	2,24	0,132362687	40	2
TP2	CD19+	2,59	0,277544697	40	2
TP3	nonclassicalM	0,55	-1,650759485	40	2
TP3	intermediateM	0,73	-1,367633229	40	2
TP3	NA_assigned	3,37	0,16199026	40	2
TP3	pDCs	0,29	-2,29079684	40	2
TP3	mDCs	1,72	-0,510598193	40	2
TP3	CD4+	31,6	2,400234637	40	2
TP3	CD8+_CD4+	0,51	-1,726267037	40	2
TP3	CD8+	10,1	1,25961294	40	2
TP3	classicalM	20,8	1,982030503	40	2
TP3	CD19+	5,37	0,627905425	40	2
TP3	CD8-_CD4-	2,5	-0,136631752	40	2
TP3	CD56+b	1,36	-0,745437784	40	2
TP3	CD56+d	21,1	1,996350556	40	2
TP0	CD8-_CD4-	0,31	-1,586792979	41	2
TP0	nonclassicalM	0,26	-1,762683645	41	2
TP0	CD4+	10	1,886975096	41	2
TP0	CD8+	3,2	0,747540813	41	2
TP0	NA_assigned	3,88	0,940225156	41	2
TP0	classicalM	5,27	1,246420365	41	2
TP0	pDCs	0,11	-2,62288491	41	2
TP0	intermediateM	0,38	-1,383194024	41	2
TP0	mDCs	1,47	-0,030347596	41	2
TP0	CD56+b	0,36	-1,437261245	41	2
TP0	CD8+_CD4+	0,16	-2,248191461	41	2
TP0	CD19+	51,5	3,52597181	41	2
TP0	CD56+d	23,1	2,72422262	41	2
TP2	mDCs	0,9	-0,784065717	42	2
TP2	CD8+_CD4+	0,75	-0,966387274	42	2
TP2	nonclassicalM	0,27	-1,988038521	42	2
TP2	pDCs	0,17	-2,450662043	42	2
TP2	CD8+	17,4	2,177765005	42	2
TP2	NA_assigned	1,77	-0,107725655	42	2
TP2	intermediateM	0,34	-1,757514863	42	2
TP2	CD8-_CD4-	3,63	0,610527447	42	2
TP2	classicalM	22,7	2,443659723	42	2
TP2	CD56+d	5,96	1,10636528	42	2
TP2	CD56+b	0,15	-2,575825186	42	2
TP2	CD19+	7,36	1,317354731	42	2
TP2	CD4+	38,6	2,974547075	42	2
TP3	CD8+_CD4+	1,07	-0,797926195	42	2
TP3	CD56+b	0,41	-1,757182962	42	2
TP3	CD56+d	4,09	0,542960127	42	2
TP3	classicalM	27,6	2,45223093	42	2
TP3	intermediateM	0,43	-1,709554913	42	2
TP3	CD19+	9,28	1,362276704	42	2
TP3	nonclassicalM	0,27	-2,174918163	42	2
TP3	mDCs	1,62	-0,383158694	42	2
TP3	NA_assigned	2,27	-0,045805012	42	2
TP3	pDCs	0,27	-2,174918163	42	2
TP3	CD8-_CD4-	2,79	0,160456753	42	2
TP3	CD8+	14,9	1,83577637	42	2
TP3	CD4+	35	2,689763218	42	2
TP4	pDCs	0,39	-1,923136495	42	2
TP4	CD56+b	0,32	-2,120962239	42	2
TP4	CD8-_CD4-	3,15	0,165874497	42	2
TP4	CD8+	14,8	1,713099225	42	2
TP4	mDCs	1,48	-0,589485868	42	2
TP4	NA_assigned	2,72	0,019103925	42	2
TP4	nonclassicalM	0,5	-1,674675136	42	2
TP4	CD19+	8,92	1,206767991	42	2
TP4	CD4+	33,3	2,524029441	42	2
TP4	classicalM	26,1	2,280407359	42	2
TP4	intermediateM	0,67	-1,382005522	42	2
TP4	CD8+_CD4+	0,84	-1,155881343	42	2
TP4	CD56+d	6,81	0,936864165	42	2
TP0	CD56+d	9,15	1,064485459	43	2
TP0	CD4+	28,8	2,211106967	43	2
TP0	CD19+	6,14	0,665556322	43	2
TP0	CD8+	14,5	1,524880229	43	2
TP0	nonclassicalM	1,62	-0,666842271	43	2
TP0	CD8+_CD4+	1,11	-1,044908405	43	2
TP0	pDCs	0,24	-2,576384776	43	2
TP0	CD56+b	0,49	-1,862618308	43	2
TP0	mDCs	1,46	-0,770831985	43	2
TP0	intermediateM	1,62	-0,666842271	43	2
TP0	classicalM	28,1	2,186501156	43	2
TP0	CD8-_CD4-	4,84	0,4276463	43	2
TP0	NA_assigned	1,93	-0,491748417	43	2
TP0	nonclassicalM	0,5	-1,784713384	44	2
TP0	mDCs	2,72	-0,090934323	44	2
TP0	CD56+b	0,64	-1,537853306	44	2
TP0	CD8-_CD4-	1,92	-0,439241017	44	2
TP0	intermediateM	1,2	-0,909244646	44	2
TP0	classicalM	35,2	2,469479879	44	2
TP0	CD56+d	16,9	1,735747419	44	2
TP0	CD8+	16,1	1,687253069	44	2
TP0	pDCs	2,28	-0,26739076	44	2
TP0	CD19+	3,51	0,164049834	44	2
TP0	CD8+_CD4+	0,16	-2,924147667	44	2
TP0	NA_assigned	3,97	0,287199892	44	2
TP0	CD4+	14,9	1,60979501	44	2
TP2	CD56+b	1,28	-0,813300905	45	2
TP2	CD8-_CD4-	1,97	-0,38212744	45	2
TP2	nonclassicalM	0,93	-1,132731676	45	2
TP2	intermediateM	1,23	-0,853146814	45	2
TP2	CD56+d	22,8	2,066599553	45	2
TP2	CD19+	7,07	0,895699497	45	2
TP2	CD8+	12,5	1,465567661	45	2
TP2	pDCs	0,21	-2,620808731	45	2
TP2	classicalM	23,6	2,101085729	45	2
TP2	CD4+	22,5	2,053354326	45	2
TP2	NA_assigned	4,62	0,470233722	45	2
TP2	mDCs	0,95	-1,111454277	45	2
TP2	CD8+_CD4+	0,34	-2,138970644	45	2
TP3	classicalM	2,83	0,647289723	45	2
TP3	mDCs	0,9	-0,498347505	45	2
TP3	CD56+d	10,6	1,967867012	45	2
TP3	pDCs	0,08	-2,918715633	45	2
TP3	CD56+b	1,4	-0,056514753	45	2
TP3	nonclassicalM	0,035	-3,745394207	45	2
TP3	CD19+	7,99	1,685203771	45	2
TP3	CD8+	18,7	2,535536535	45	2
TP3	NA_assigned	7,918	1,67615166	45	2
TP3	CD8+_CD4+	0,49	-1,106336877	45	2
TP3	CD4+	46,9	3,455030686	45	2
TP3	intermediateM	0,027	-4,004905402	45	2
TP3	CD8-_CD4-	2,13	0,363134991	45	2
TP4	nonclassicalM	0,12	-2,952176089	45	2
TP4	CD8-_CD4-	2,76	0,183318127	45	2
TP4	intermediateM	0,27	-2,141245873	45	2
TP4	pDCs	0,29	-2,069786909	45	2
TP4	CD56+b	0,54	-1,448098693	45	2
TP4	CD19+	8,7	1,331410473	45	2
TP4	CD4+	35,3	2,731970411	45	2
TP4	CD8+	18,6	2,091249028	45	2
TP4	mDCs	1,47	-0,446650152	45	2
TP4	classicalM	14	1,807144776	45	2
TP4	NA_assigned	6,22	0,995857354	45	2
TP4	CD8+_CD4+	0,43	-1,675882623	45	2
TP4	CD56+d	11,3	1,592890173	45	2
TP0	CD8+_CD4+	0,18	-2,559015959	46	2
TP0	CD8-_CD4-	0,35	-1,894039655	46	2
TP0	CD56+d	16,2	1,940793712	46	2
TP0	intermediateM	1,27	-0,60520063	46	2
TP0	pDCs	0,67	-1,244695097	46	2
TP0	CD19+	3,24	0,331355799	46	2
TP0	nonclassicalM	0,78	-1,09267889	46	2
TP0	CD8+	15,4	1,890149979	46	2
TP0	mDCs	1,68	-0,325423737	46	2
TP0	CD56+b	0,72	-1,172721598	46	2
TP0	NA_assigned	1,71	-0,30772416	46	2
TP0	classicalM	29,1	2,526520644	46	2
TP0	CD4+	28,7	2,512679592	46	2
TP0	CD8+_CD4+	0,23	-2,492254022	47	2
TP0	NA_assigned	10,04	1,283999063	47	2
TP0	CD4+	26,7	2,262085514	47	2
TP0	CD19+	7,12	0,940329674	47	2
TP0	pDCs	0,24	-2,449694407	47	2
TP0	CD8-_CD4-	3,62	0,263895974	47	2
TP0	intermediateM	1,73	-0,474456643	47	2
TP0	CD56+d	17,4	1,833892155	47	2
TP0	mDCs	1,88	-0,391306275	47	2
TP0	classicalM	22,1	2,072999557	47	2
TP0	nonclassicalM	0,3	-2,226550856	47	2
TP0	CD56+b	0,51	-1,695922605	47	2
TP0	CD8+	8,13	1,072982872	47	2
TP0	CD4+	23,6	2,079369118	48	2
TP0	intermediateM	0,71	-1,424367903	48	2
TP0	NA_assigned	1,82	-0,483041093	48	2
TP0	CD56+b	0,44	-1,902858146	48	2
TP0	CD56+d	12,4	1,435818878	48	2
TP0	CD8+	26	2,176218944	48	2
TP0	CD19+	8,9	1,104173683	48	2
TP0	CD8+_CD4+	0,33	-2,190540219	48	2
TP0	mDCs	1,81	-0,488550749	48	2
TP0	CD8-_CD4-	4,15	0,34123074	48	2
TP0	classicalM	18,1	1,814034344	48	2
TP0	nonclassicalM	0,99	-1,09192793	48	2
TP0	pDCs	0,75	-1,369559667	48	2
TP0	classicalM	29,3	2,456989314	49	2
TP0	pDCs	0,67	-1,321075768	49	2
TP0	NA_assigned	4,88	0,664547018	49	2
TP0	CD56+b	0,49	-1,63394809	49	2
TP0	CD8+	10,3	1,411545694	49	2
TP0	nonclassicalM	0,18	-2,63539663	49	2
TP0	CD8-_CD4-	0,78	-1,169059561	49	2
TP0	CD56+d	14,8	1,774028979	49	2
TP0	mDCs	1,8	-0,332811537	49	2
TP0	intermediateM	0,62	-1,398634003	49	2
TP0	CD19+	3,93	0,448041224	49	2
TP0	CD4+	31,1	2,516609618	49	2
TP0	CD8+_CD4+	1,15	-0,780836259	49	2
TP0	CD8-_CD4-	1,88	-0,425360155	50	2
TP0	CD56+b	0,25	-2,442926293	50	2
TP0	NA_assigned	6,46	0,808997386	50	2
TP0	nonclassicalM	1,18	-0,891117494	50	2
TP0	intermediateM	1,1	-0,961321752	50	2
TP0	CD8+	16,6	1,752770763	50	2
TP0	classicalM	36,4	2,537936842	50	2
TP0	CD56+d	8,64	1,099770651	50	2
TP0	pDCs	0,48	-1,790601107	50	2
TP0	CD19+	2,91	0,011521149	50	2
TP0	mDCs	4,1	0,354355041	50	2
TP0	CD8+_CD4+	0,4	-1,972922664	50	2
TP0	CD4+	19,6	1,918897634	50	2
TP0	CD56+b	0,63	-1,44840328	51	2
TP0	CD19+	4	0,399926541	51	2
TP0	CD8-_CD4-	2,48	-0,07810926	51	2
TP0	CD8+	9,78	1,293971664	51	2
TP0	nonclassicalM	0,3	-2,190340624	51	2
TP0	CD8+_CD4+	0,18	-2,701166248	51	2
TP0	CD4+	29,2	2,387800889	51	2
TP0	classicalM	25,5	2,252310632	51	2
TP0	intermediateM	0,82	-1,184818759	51	2
TP0	pDCs	0,79	-1,222090154	51	2
TP0	NA_assigned	4,73	0,567557383	51	2
TP0	CD56+d	19	1,958071159	51	2
TP0	mDCs	2,59	-0,034709944	51	2
TP1	nonclassicalM	0,22	-2,461719085	52	2
TP1	intermediateM	1,09	-0,861413656	52	2
TP1	classicalM	11,7	1,511997489	52	2
TP1	CD8+	8,58	1,201842561	52	2
TP1	mDCs	1,63	-0,459011338	52	2
TP1	CD56+d	24,6	2,25515509	52	2
TP1	CD8+_CD4+	0,38	-1,915175379	52	2
TP1	pDCs	0,15	-2,844711337	52	2
TP1	CD8-_CD4-	5,4	0,738807601	52	2
TP1	NA_assigned	9,57	1,311041853	52	2
TP1	CD19+	8,24	1,161408991	52	2
TP1	CD56+b	0,34	-2,026401014	52	2
TP1	CD4+	28,1	2,388178224	52	2
TP2	pDCs	0,099	-3,225932638	52	2
TP2	CD56+d	8,74	1,254612981	52	2
TP2	CD56+b	0,32	-2,052731492	52	2
TP2	CD4+	30,7	2,510965446	52	2
TP2	nonclassicalM	0,66	-1,328812653	52	2
TP2	classicalM	30,6	2,5077028	52	2
TP2	CD8-_CD4-	3,37	0,301615535	52	2
TP2	mDCs	1,49	-0,514521089	52	2
TP2	intermediateM	1,35	-0,613192616	52	2
TP2	CD8+_CD4+	0,41	-1,804895328	52	2
TP2	NA_assigned	3,411	0,313708294	52	2
TP2	CD8+	8,55	1,232634074	52	2
TP2	CD19+	10,3	1,418846686	52	2
TP3	NA_assigned	10,44	1,38003871	52	2
TP3	CD56+b	0,96	-1,006427867	52	2
TP3	nonclassicalM	0,13	-3,005826701	52	2
TP3	mDCs	2,66	0,01272025	52	2
TP3	classicalM	12,1	1,52759958	52	2
TP3	intermediateM	0,4	-1,881896604	52	2
TP3	CD8+_CD4+	0,34	-2,044415534	52	2
TP3	pDCs	0,19	-2,626337079	52	2
TP3	CD8+	10,9	1,423156917	52	2
TP3	CD4+	33	2,530901689	52	2
TP3	CD19+	12,4	1,5520906	52	2
TP3	CD56+d	11,3	1,459196853	52	2
TP3	CD8-_CD4-	5,18	0,679199184	52	2
TP4	pDCs	0,54	-1,637561028	52	2
TP4	CD56+b	0,39	-1,962983428	52	2
TP4	CD8+	8,2	1,082759266	52	2
TP4	mDCs	2,59	-0,069717013	52	2
TP4	intermediateM	0,92	-1,104756497	52	2
TP4	classicalM	24,6	2,181371555	52	2
[truncated: 315 more rows]

## Sheet: TABLE4
library_num	library	Estimated.Number.of.Cells	Mean.Reads.per.Cell	Median.Genes.per.Cell	Number.of.Reads	Valid.Barcodes	Sequencing.Saturation	Q30.Bases.in.Barcode	Q30.Bases.in.RNA.Read	Q30.Bases.in.Sample.Index	Q30.Bases.in.UMI	Reads.Mapped.to.Genome	Reads.Mapped.Confidently.to.Genome	Reads.Mapped.Confidently.to.Intergenic.Regions	Reads.Mapped.Confidently.to.Intronic.Regions	Reads.Mapped.Confidently.to.Exonic.Regions	Reads.Mapped.Confidently.to.Transcriptome	Reads.Mapped.Antisense.to.Gene	Fraction.Reads.in.Cells	Total.Genes.Detected	Median.UMI.Counts.per.Cell	Antibody..Number.of.Reads	Antibody..Mean.Reads.per.Cell	Antibody..Valid.Barcodes	Antibody..Sequencing.Saturation	Antibody..Q30.Bases.in.Barcode	Antibody..Q30.Bases.in.Antibody.Read	Antibody..Q30.Bases.in.Sample.Index	Antibody..Q30.Bases.in.UMI	Antibody..Fraction.Antibody.Reads	Antibody..Fraction.Antibody.Reads.Usable	Antibody..Antibody.Reads.Usable.per.Cell	Antibody..Fraction.Reads.in.Barcodes.with.High.UMI.Counts	Antibody..Fraction.Unrecognized.Antibody	Antibody..Antibody.Reads.in.Cells	Antibody..Median.UMIs.per.Cell..summed.over.all.recognized.antibody.barcodes.
1	L1	20572	26207	1369	539148058	0.976	0.465	0.956	0.93	0.945	0.951	0.956	0.904	0.058	0.327	0.52	0.474	0.024	0.911	24253	4451	55725398	2708	0.993	0.365	0.956	0.948	0.919	0.956	0.958	0.532	1440	0	0.042	0.558	565
2	L2	18667	24245	1339	452592160	0.977	0.411	0.96	0.943	0.905	0.956	0.964	0.911	0.063	0.315	0.533	0.489	0.023	0.857	24083	4203	51790214	2774	0.993	0.322	0.956	0.951	0.885	0.956	0.957	0.528	1464	0	0.043	0.555	563
3	L3	17837	29225	1689	521295908	0.977	0.363	0.962	0.95	0.936	0.96	0.961	0.921	0.053	0.343	0.526	0.482	0.023	0.797	24322	5070	62951480	3529	0.992	0.245	0.956	0.95	0.928	0.955	0.952	0.486	1714	0	0.048	0.513	784
4	L4	23187	20586	1283	477328286	0.975	0.353	0.961	0.946	0.939	0.959	0.961	0.91	0.061	0.326	0.523	0.477	0.024	0.863	24219	3908	92950548	4008	0.993	0.39	0.956	0.95	0.904	0.955	0.957	0.492	1974	0	0.043	0.517	842
5	L5	30388	23042	1416	700223552	0.973	0.368	0.96	0.937	0.926	0.957	0.961	0.917	0.054	0.353	0.51	0.463	0.025	0.821	24971	3996	149045319	4904	0.993	0.363	0.956	0.949	0.929	0.956	0.958	0.586	2875	0	0.042	0.615	1125
6	L6	22541	32396	1613	730251779	0.975	0.422	0.962	0.949	0.924	0.96	0.965	0.927	0.055	0.349	0.523	0.474	0.027	0.774	24841	4899	76741889	3404	0.993	0.288	0.956	0.95	0.919	0.956	0.959	0.528	1797	0	0.041	0.553	712
7	L7	18870	25918	1325	489081575	0.975	0.44	0.958	0.943	0.897	0.955	0.966	0.927	0.052	0.329	0.546	0.498	0.027	0.785	24032	4001	90511450	4796	0.993	0.339	0.956	0.95	0.898	0.955	0.959	0.5	2400	0	0.041	0.525	832
8	L8	22824	35138	1714	801990313	0.977	0.462	0.962	0.949	0.939	0.959	0.96	0.903	0.052	0.264	0.586	0.541	0.022	0.801	24750	5917	100155968	4388	0.993	0.379	0.956	0.949	0.934	0.956	0.958	0.537	2355	0	0.042	0.563	933
9	L9	18072	32738	1559	591644641	0.976	0.433	0.961	0.943	0.95	0.959	0.959	0.908	0.06	0.315	0.532	0.486	0.023	0.837	24555	5276	78072517	4320	0.992	0.327	0.956	0.949	0.909	0.956	0.958	0.494	2132	0	0.042	0.518	837
10	L10	19972	29159	1476	582373843	0.977	0.444	0.961	0.945	0.912	0.958	0.963	0.92	0.057	0.308	0.555	0.507	0.024	0.857	24615	4841	65133885	3261	0.993	0.277	0.956	0.95	0.919	0.956	0.961	0.557	1816	0	0.039	0.583	671
11	L11	21986	27524	1703	605154854	0.976	0.371	0.961	0.946	0.943	0.959	0.962	0.908	0.058	0.283	0.568	0.521	0.023	0.881	24593	5464	88348185	4018	0.993	0.348	0.956	0.95	0.93	0.956	0.959	0.555	2228	0	0.041	0.581	940
12	L12	20707	22528	1444	466496766	0.976	0.438	0.962	0.948	0.93	0.959	0.968	0.915	0.053	0.275	0.587	0.541	0.023	0.921	23797	4984	78582780	3794	0.993	0.387	0.956	0.95	0.898	0.956	0.955	0.457	1735	0	0.045	0.482	788
13	L13	33736	26581	1538	896745597	0.975	0.369	0.961	0.945	0.944	0.958	0.958	0.91	0.063	0.34	0.507	0.461	0.025	0.845	25431	4736	108482157	3215	0.993	0.294	0.956	0.952	0.912	0.956	0.959	0.593	1905	0	0.041	0.622	875
14	L14	29200	35628	1936	1040337747	0.979	0.405	0.962	0.949	0.901	0.959	0.96	0.915	0.049	0.249	0.617	0.57	0.021	0.804	25298	7227	70563837	2416	0.993	0.196	0.956	0.95	0.896	0.956	0.959	0.568	1371	0	0.041	0.595	710

## Sheet: TABLE5
Subject	Timepoint	group	sex	delta_ef_value	delta_ef_value_class	sc_rna_seq_data	cytokine_data	neutrophil_data	proteomics_data	amount_singlet_cells_after_demultiplexing	amount_singlet_cells_after_basic_filtering	amount_singlet_cells_after_advanced_filtering	library	Hashtag	Read	Pattern	Sequence
1	TP0	non-ccs	f			0	1	1	0				L13	HTO_B0251	R2	5PNNNNNNNNNN(BC)	GTCAACTCTTTAGCG
2	TP1	acs	m			1	1	0	1	2327	2325	2126	L1	HTO_B0251	R2	5PNNNNNNNNNN(BC)	GTCAACTCTTTAGCG
2	TP2	acs	m			0	0	0	0
2	TP3	acs	m			0	0	0	0
2	TP4	acs	m			0	0	0	0
3	TP0	ccs	m			1	1	1	1	2202	2181	1977	L11	HTO_B0256	R2	5PNNNNNNNNNN(BC)	GGTTGCCAGATGTCA
4	TP1	acs	m	-0.3	poor	0	1	1	1				L1	HTO_B0260	R2	5PNNNNNNNNNN(BC)	ATTGACCCGCGTTAG
4	TP2	acs	m	-0.3	poor	1	1	1	1	1958	1943	1679	L4	HTO_B0260	R2	5PNNNNNNNNNN(BC)	ATTGACCCGCGTTAG
4	TP3	acs	m	-0.3	poor	1	1	1	1	1730	1706	1498	L9	HTO_B0258	R2	5PNNNNNNNNNN(BC)	CTCCTCTGCAATTAC
4	TP4	acs	m	-0.3	poor	0	0	0	0
5	TP0	non-ccs	m			1	1	1	1	1442	1442	1363	L13	HTO_B0255	R2	5PNNNNNNNNNN(BC)	AAGTATCGTTTCGCA
6	TP1	acs	f			0	1	1	1
6	TP2	acs	f			1	1	1	1	1627	1627	1616	L5	HTO_B0251	R2	5PNNNNNNNNNN(BC)	GTCAACTCTTTAGCG
6	TP3	acs	f			1	1	1	1	957	956	909	L7	HTO_B0251	R2	5PNNNNNNNNNN(BC)	GTCAACTCTTTAGCG
6	TP4	acs	f			1	1	1	1	868	857	772	L10	HTO_B0258	R2	5PNNNNNNNNNN(BC)	CTCCTCTGCAATTAC
7	TP0	non-ccs	f			1	1	1	1	768	768	689	L13	HTO_B0256	R2	5PNNNNNNNNNN(BC)	GGTTGCCAGATGTCA
8	TP1	acs	m			1	1	1	1	668	656	570	L2	HTO_B0252	R2	5PNNNNNNNNNN(BC)	TGATGGCCTATTGGG
8	TP2	acs	m			1	1	1	1	2654	2653	2622	L5	HTO_B0252	R2	5PNNNNNNNNNN(BC)	TGATGGCCTATTGGG
8	TP3	acs	m			0	0	0	0
8	TP4	acs	m			0	0	0	0
9	TP0	non-ccs	m			1	1	1	1	2247	2247	2111	L13	HTO_B0257	R2	5PNNNNNNNNNN(BC)	TGTCTTTCCTGCCAG
10	TP1	acs	m	-2.2	poor	1	1	1	1	3318	3240	2916	L2	HTO_B0253	R2	5PNNNNNNNNNN(BC)	TTCCGCCTCTCTTTG
10	TP2	acs	m	-2.2	poor	1	1	1	1	1224	1224	1200	L5	HTO_B0253	R2	5PNNNNNNNNNN(BC)	TTCCGCCTCTCTTTG
10	TP2	acs	m	-2.2	poor	1	1	1	1	1578	1577	1468	L6	HTO_B0260	R2	5PNNNNNNNNNN(BC)	ATTGACCCGCGTTAG
10	TP3	acs	m	-2.2	poor	1	1	1	1	1055	1023	851	L8	HTO_B0251	R2	5PNNNNNNNNNN(BC)	GTCAACTCTTTAGCG
10	TP4	acs	m	-2.2	poor	1	1	1	1	1287	1254	1116	L10	HTO_B0259	R2	5PNNNNNNNNNN(BC)	CAGTAGTCACGGTCA
11	TP0	ccs	f			1	1	1	1	717	708	612	L11	HTO_B0257	R2	5PNNNNNNNNNN(BC)	TGTCTTTCCTGCCAG
12	TP1	acs	m	-1.3	poor	1	1	1	1	609	588	480	L2	HTO_B0254	R2	5PNNNNNNNNNN(BC)	AGTAAGTTCAGCGTA
12	TP2	acs	m	-1.3	poor	1	1	1	1	1051	1051	1032	L5	HTO_B0254	R2	5PNNNNNNNNNN(BC)	AGTAAGTTCAGCGTA
12	TP3	acs	m	-1.3	poor	0	1	1	1
12	TP4	acs	m	-1.3	poor	0	1	1	1
13	TP0	ccs	m			1	1	1	1	1440	1430	1295	L11	HTO_B0258	R2	5PNNNNNNNNNN(BC)	CTCCTCTGCAATTAC
14	TP1	acs	m	5.2	good	1	1	1	1	837	819	710	L2	HTO_B0255	R2	5PNNNNNNNNNN(BC)	AAGTATCGTTTCGCA
14	TP2	acs	m	5.2	good	1	1	0	1	654	653	632	L5	HTO_B0255	R2	5PNNNNNNNNNN(BC)	AAGTATCGTTTCGCA
14	TP3	acs	m	5.2	good	1	1	1	1	967	893	659	L8	HTO_B0252	R2	5PNNNNNNNNNN(BC)	TGATGGCCTATTGGG
14	TP4	acs	m	5.2	good	1	1	1	1	1246	1215	1062	L10	HTO_B0260	R2	5PNNNNNNNNNN(BC)	ATTGACCCGCGTTAG
15	TP0	ccs	m			1	1	1	1	1371	1343	1196	L11	HTO_B0259	R2	5PNNNNNNNNNN(BC)	CAGTAGTCACGGTCA
16	TP1	acs	m			1	1	0	1	1090	1064	942	L2	HTO_B0256	R2	5PNNNNNNNNNN(BC)	GGTTGCCAGATGTCA
16	TP2	acs	m			1	1	1	1	1450	1450	1408	L5	HTO_B0256	R2	5PNNNNNNNNNN(BC)	GGTTGCCAGATGTCA
16	TP3	acs	m			0	0	0	0
16	TP4	acs	m			0	0	0	0
17	TP0	non-ccs (Coronary Sclerosis)	f			1	1	1	1	1399	1392	1279	L12	HTO_B0257	R2	5PNNNNNNNNNN(BC)	TGTCTTTCCTGCCAG
18	TP1	acs	m			1	1	1	1	1039	1032	926	L2	HTO_B0257	R2	5PNNNNNNNNNN(BC)	TGTCTTTCCTGCCAG
18	TP2	acs	m			0	0	0	0
18	TP3	acs	m			0	0	0	0
18	TP4	acs	m			0	0	0	0
19	TP0	non-ccs	f			1	1	1	1	1635	1635	1538	L13	HTO_B0258	R2	5PNNNNNNNNNN(BC)	CTCCTCTGCAATTAC
20	TP1	acs	m	-2.5	poor	1	1	1	1	1289	1257	1045	L2	HTO_B0258	R2	5PNNNNNNNNNN(BC)	CTCCTCTGCAATTAC
20	TP2	acs	m	-2.5	poor	1	1	1	1	1452	1452	1390	L5	HTO_B0258	R2	5PNNNNNNNNNN(BC)	CTCCTCTGCAATTAC
20	TP3	acs	m	-2.5	poor	1	1	1	1	1012	977	821	L8	HTO_B0253	R2	5PNNNNNNNNNN(BC)	TTCCGCCTCTCTTTG
20	TP4	acs	m	-2.5	poor	0	0	0	0
21	TP0	non-ccs (Coronary Sclerosis)	f			1	1	1	1	819	812	758	L12	HTO_B0258	R2	5PNNNNNNNNNN(BC)	CTCCTCTGCAATTAC
22	TP1	acs	m	1.15	good	1	1	1	1	1793	1789	1556	L2	HTO_B0259	R2	5PNNNNNNNNNN(BC)	CAGTAGTCACGGTCA
22	TP2	acs	m	1.15	good	1	1	1	1	1338	1338	1321	L5	HTO_B0259	R2	5PNNNNNNNNNN(BC)	CAGTAGTCACGGTCA
22	TP3	acs	m	1.15	good	1	1	1	1	1271	1270	1177	L8	HTO_B0254	R2	5PNNNNNNNNNN(BC)	AGTAAGTTCAGCGTA
22	TP4	acs	m	1.15	good	0	0	0	0
23	TP0	ccs	m			1	1	1	1	645	645	622	L11	HTO_B0251	R2	5PNNNNNNNNNN(BC)	GTCAACTCTTTAGCG
24	TP1	acs	m	1.15	good	1	1	1	1	2826	2813	2558	L1	HTO_B0252	R2	5PNNNNNNNNNN(BC)	TGATGGCCTATTGGG
24	TP2	acs	m	1.15	good	1	1	0	1	655	654	591	L4	HTO_B0252	R2	5PNNNNNNNNNN(BC)	TGATGGCCTATTGGG
24	TP3	acs	m	1.15	good	1	1	1	1	1394	1392	1249	L7	HTO_B0252	R2	5PNNNNNNNNNN(BC)	TGATGGCCTATTGGG
24	TP4	acs	m	1.15	good	1	1	1	1	1350	1347	1271	L10	HTO_B0251	R2	5PNNNNNNNNNN(BC)	GTCAACTCTTTAGCG
25	TP0	non-ccs	m			1	1	1	1	2629	2627	2418	L13	HTO_B0259	R2	5PNNNNNNNNNN(BC)	CAGTAGTCACGGTCA
26	TP1	acs	m	-1	poor	0	1	1	1
26	TP2	acs	m	-1	poor	0	1	1	1				L5	HTO_B0260	R2	5PNNNNNNNNNN(BC)	ATTGACCCGCGTTAG
26	TP3	acs	m	-1	poor	1	1	1	1	1160	1139	992	L8	HTO_B0255	R2	5PNNNNNNNNNN(BC)	AAGTATCGTTTCGCA
26	TP4	acs	m	-1	poor	1	1	1	1	504	503	473	L14	HTO_B0251	R2	5PNNNNNNNNNN(BC)	GTCAACTCTTTAGCG
27	TP0	ccs	m			1	1	1	1	901	881	732	L11	HTO_B0260	R2	5PNNNNNNNNNN(BC)	ATTGACCCGCGTTAG
28	TP1	acs	m	3.55	good	1	1	1	1	1790	1788	1703	L3	HTO_B0251	R2	5PNNNNNNNNNN(BC)	GTCAACTCTTTAGCG
28	TP2	acs	m	3.55	good	1	1	1	1	381	381	371	L6	HTO_B0251	R2	5PNNNNNNNNNN(BC)	GTCAACTCTTTAGCG
28	TP3	acs	m	3.55	good	1	1	1	1	626	607	485	L8	HTO_B0256	R2	5PNNNNNNNNNN(BC)	GGTTGCCAGATGTCA
28	TP4	acs	m	3.55	good	1	1	1	1	968	968	906	L14	HTO_B0252	R2	5PNNNNNNNNNN(BC)	TGATGGCCTATTGGG
29	TP0	ccs	m			1	1	1	1	405	392	342	L12	HTO_B0251	R2	5PNNNNNNNNNN(BC)	GTCAACTCTTTAGCG
30	TP1	acs	m	0.067	good	1	1	1	1	1284	1281	1222	L3	HTO_B0252	R2	5PNNNNNNNNNN(BC)	TGATGGCCTATTGGG
30	TP2	acs	m	0.067	good	1	1	1	1	1204	1203	1175	L6	HTO_B0252	R2	5PNNNNNNNNNN(BC)	TGATGGCCTATTGGG
30	TP3	acs	m	0.067	good	1	1	1	1	366	366	329	L8	HTO_B0257	R2	5PNNNNNNNNNN(BC)	TGTCTTTCCTGCCAG
30	TP4	acs	m	0.067	good	1	1	1	1	2426	2426	2295	L14	HTO_B0253	R2	5PNNNNNNNNNN(BC)	TTCCGCCTCTCTTTG
31	TP0	ccs	m			1	1	1	1	832	829	786	L12	HTO_B0252	R2	5PNNNNNNNNNN(BC)	TGATGGCCTATTGGG
32	TP1	acs	m	0	good	1	1	1	1	1164	1160	1086	L3	HTO_B0253	R2	5PNNNNNNNNNN(BC)	TTCCGCCTCTCTTTG
32	TP2	acs	m	0	good	1	1	1	0	949	949	924	L6	HTO_B0253	R2	5PNNNNNNNNNN(BC)	TTCCGCCTCTCTTTG
32	TP3	acs	m	0	good	1	0	0	0	906	882	757	L8	HTO_B0258	R2	5PNNNNNNNNNN(BC)	CTCCTCTGCAATTAC
32	TP4	acs	m	0	good	1	1	1	1	999	999	928	L14	HTO_B0254	R2	5PNNNNNNNNNN(BC)	AGTAAGTTCAGCGTA
33	TP0	non-ccs (Coronary Sclerosis)	m			1	1	1	1	612	605	514	L12	HTO_B0259	R2	5PNNNNNNNNNN(BC)	CAGTAGTCACGGTCA
34	TP1	acs	m			0	1	1	0
34	TP2	acs	m			1	1	1	1	1023	1023	996	L6	HTO_B0254	R2	5PNNNNNNNNNN(BC)	AGTAAGTTCAGCGTA
34	TP3	acs	m			1	1	1	1	2541	2529	2408	L8	HTO_B0259	R2	5PNNNNNNNNNN(BC)	CAGTAGTCACGGTCA
34	TP4	acs	m			1	1	1	1	1561	1561	1491	L14	HTO_B0255	R2	5PNNNNNNNNNN(BC)	AAGTATCGTTTCGCA
35	TP0	non-ccs (Coronary Sclerosis)	m			1	1	1	1	1295	1288	1202	L12	HTO_B0260	R2	5PNNNNNNNNNN(BC)	ATTGACCCGCGTTAG
36	TP1	acs	m	0.69	good	1	1	1	1	1053	1053	963	L3	HTO_B0255	R2	5PNNNNNNNNNN(BC)	AAGTATCGTTTCGCA
36	TP2	acs	m	0.69	good	1	1	1	1	863	863	816	L6	HTO_B0255	R2	5PNNNNNNNNNN(BC)	AAGTATCGTTTCGCA
36	TP3	acs	m	0.69	good	1	1	1	1	1259	1251	1108	L8	HTO_B0260	R2	5PNNNNNNNNNN(BC)	ATTGACCCGCGTTAG
36	TP4	acs	m	0.69	good	0	0	0	0
37	TP0	non-ccs (Coronary Sclerosis)	m			1	1	1	1	892	845	672	L9	HTO_B0254	R2	5PNNNNNNNNNN(BC)	AGTAAGTTCAGCGTA
38	TP1	acs	m	0.3	good	1	1	1	0	2266	2258	2072	L3	HTO_B0256	R2	5PNNNNNNNNNN(BC)	GGTTGCCAGATGTCA
38	TP2	acs	m	0.3	good	1	1	1	1	1534	1533	1432	L6	HTO_B0256	R2	5PNNNNNNNNNN(BC)	GGTTGCCAGATGTCA
38	TP3	acs	m	0.3	good	1	1	1	1	1254	1245	1149	L9	HTO_B0251	R2	5PNNNNNNNNNN(BC)	GTCAACTCTTTAGCG
38	TP4	acs	m	0.3	good	1	0	1	0	1998	1998	1875	L14	HTO_B0256	R2	5PNNNNNNNNNN(BC)	GGTTGCCAGATGTCA
39	TP0	ccs	f			1	1	1	1	2351	2340	2205	L12	HTO_B0253	R2	5PNNNNNNNNNN(BC)	TTCCGCCTCTCTTTG
40	TP1	acs	f	-0.667	poor	1	1	1	1	1370	1361	1274	L3	HTO_B0257	R2	5PNNNNNNNNNN(BC)	TGTCTTTCCTGCCAG
40	TP2	acs	f	-0.667	poor	1	1	1	1	1797	1797	1730	L6	HTO_B0257	R2	5PNNNNNNNNNN(BC)	TGTCTTTCCTGCCAG
40	TP3	acs	f	-0.667	poor	1	1	1	1	1639	1614	1424	L9	HTO_B0252	R2	5PNNNNNNNNNN(BC)	TGATGGCCTATTGGG
40	TP4	acs	f	-0.667	poor	0	0	0	0
41	TP0	non-ccs	m			1	1	1	1	1657	1638	1468	L9	HTO_B0255	R2	5PNNNNNNNNNN(BC)	AAGTATCGTTTCGCA
42	TP1	acs	f	2.25	good	0	0	0	0
42	TP2	acs	f	2.25	good	1	1	1	1	1281	1281	1252	L6	HTO_B0258	R2	5PNNNNNNNNNN(BC)	CTCCTCTGCAATTAC
42	TP3	acs	f	2.25	good	1	1	1	1	1337	1335	1266	L9	HTO_B0253	R2	5PNNNNNNNNNN(BC)	TTCCGCCTCTCTTTG
42	TP4	acs	f	2.25	good	1	1	1	1	1177	1177	1095	L14	HTO_B0257	R2	5PNNNNNNNNNN(BC)	TGTCTTTCCTGCCAG
43	TP0	ccs	m			1	1	1	0	1488	1479	1418	L12	HTO_B0254	R2	5PNNNNNNNNNN(BC)	AGTAAGTTCAGCGTA
44	TP0	non-ccs	f			1	1	1	1	1150	1150	1098	L13	HTO_B0252	R2	5PNNNNNNNNNN(BC)	TGATGGCCTATTGGG
45	TP1	acs	m	-0.06	poor	0	0	0	0
45	TP2	acs	m	-0.06	poor	1	1	1	1	2281	2273	2007	L4	HTO_B0253	R2	5PNNNNNNNNNN(BC)	TTCCGCCTCTCTTTG
45	TP3	acs	m	-0.06	poor	1	1	1	1	1352	1349	1238	L7	HTO_B0253	R2	5PNNNNNNNNNN(BC)	TTCCGCCTCTCTTTG
45	TP4	acs	m	-0.06	poor	1	1	1	1	2362	2342	2126	L10	HTO_B0252	R2	5PNNNNNNNNNN(BC)	TGATGGCCTATTGGG
46	TP0	ccs	m			1	1	1	1	421	415	391	L12	HTO_B0255	R2	5PNNNNNNNNNN(BC)	AAGTATCGTTTCGCA
47	TP0	non-ccs	f			1	1	1	1	1214	1214	1151	L13	HTO_B0260	R2	5PNNNNNNNNNN(BC)	ATTGACCCGCGTTAG
48	TP0	ccs	m			1	1	1	1	538	535	515	L12	HTO_B0256	R2	5PNNNNNNNNNN(BC)	GGTTGCCAGATGTCA
49	TP0	non-ccs (Coronary Sclerosis)	f			1	1	1	1	1735	1719	1593	L9	HTO_B0256	R2	5PNNNNNNNNNN(BC)	GGTTGCCAGATGTCA
50	TP0	non-ccs (Coronary Sclerosis)	m			1	1	1	1	1151	1121	912	L9	HTO_B0257	R2	5PNNNNNNNNNN(BC)	TGTCTTTCCTGCCAG
51	TP0	ccs	m			1	1	1	1	945	940	842	L11	HTO_B0252	R2	5PNNNNNNNNNN(BC)	TGATGGCCTATTGGG
52	TP1	acs	m	3.1	good	1	1	1	0	1464	1452	1342	L1	HTO_B0254	R2	5PNNNNNNNNNN(BC)	AGTAAGTTCAGCGTA
52	TP2	acs	m	3.1	good	1	1	1	1	478	474	378	L4	HTO_B0254	R2	5PNNNNNNNNNN(BC)	AGTAAGTTCAGCGTA
52	TP3	acs	m	3.1	good	1	1	1	1	408	406	344	L7	HTO_B0254	R2	5PNNNNNNNNNN(BC)	AGTAAGTTCAGCGTA
52	TP4	acs	m	3.1	good	1	1	1	1	741	741	708	L14	HTO_B0258	R2	5PNNNNNNNNNN(BC)	CTCCTCTGCAATTAC
53	TP0	ccs	m			1	1	1	1	1085	1082	1006	L11	HTO_B0253	R2	5PNNNNNNNNNN(BC)	TTCCGCCTCTCTTTG
54	TP1	acs	m	0.083	good	1	1	1	1	942	935	842	L1	HTO_B0255	R2	5PNNNNNNNNNN(BC)	AAGTATCGTTTCGCA
54	TP2	acs	m	0.083	good	0	1	1	1
54	TP3	acs	m	0.083	good	1	1	1	1	1394	1393	1310	L7	HTO_B0255	R2	5PNNNNNNNNNN(BC)	AAGTATCGTTTCGCA
54	TP4	acs	m	0.083	good	1	1	1	1	780	778	722	L10	HTO_B0254	R2	5PNNNNNNNNNN(BC)	AGTAAGTTCAGCGTA
55	TP0	non-ccs	m			1	1	1	1	1824	1824	1637	L13	HTO_B0253	R2	5PNNNNNNNNNN(BC)	TTCCGCCTCTCTTTG
56	TP1	acs	m	0.875	good	0	1	1	0				L1	HTO_B0256	R2	5PNNNNNNNNNN(BC)	GGTTGCCAGATGTCA
56	TP1	acs	m	0.875	good	1	1	1	0	736	734	674	L3	HTO_B0259	R2	5PNNNNNNNNNN(BC)	CAGTAGTCACGGTCA
56	TP2	acs	m	0.875	good	1	1	1	1	1959	1957	1815	L4	HTO_B0256	R2	5PNNNNNNNNNN(BC)	GGTTGCCAGATGTCA
56	TP3	acs	m	0.875	good	1	1	1	1	948	948	876	L7	HTO_B0256	R2	5PNNNNNNNNNN(BC)	GGTTGCCAGATGTCA
56	TP4	acs	m	0.875	good	1	1	1	1	1178	1171	1028	L10	HTO_B0255	R2	5PNNNNNNNNNN(BC)	AAGTATCGTTTCGCA
56	TP4	acs	m	0.875	good	1	1	1	1	1689	1689	1607	L14	HTO_B0259	R2	5PNNNNNNNNNN(BC)	CAGTAGTCACGGTCA
57	TP0	ccs	f			1	1	1	1	1152	1150	1031	L11	HTO_B0254	R2	5PNNNNNNNNNN(BC)	AGTAAGTTCAGCGTA
58	TP1	acs	m	0.75	good	1	1	0	1	1354	1350	1161	L1	HTO_B0257	R2	5PNNNNNNNNNN(BC)	TGTCTTTCCTGCCAG
58	TP2	acs	m	0.75	good	1	1	1	1	1880	1880	1861	L5	HTO_B0257	R2	5PNNNNNNNNNN(BC)	TGTCTTTCCTGCCAG
58	TP3	acs	m	0.75	good	1	1	1	1	816	813	719	L7	HTO_B0257	R2	5PNNNNNNNNNN(BC)	TGTCTTTCCTGCCAG
58	TP4	acs	m	0.75	good	1	1	0	1	1110	1101	959	L10	HTO_B0256	R2	5PNNNNNNNNNN(BC)	GGTTGCCAGATGTCA
59	TP0	ccs	m			1	1	1	1	1111	1097	971	L11	HTO_B0255	R2	5PNNNNNNNNNN(BC)	AAGTATCGTTTCGCA
60	TP1	acs	m			1	1	1	1	1535	1524	1428	L1	HTO_B0258	R2	5PNNNNNNNNNN(BC)	CTCCTCTGCAATTAC
60	TP2	acs	m			1	1	1	1	2297	2291	2205	L4	HTO_B0258	R2	5PNNNNNNNNNN(BC)	CTCCTCTGCAATTAC
60	TP3	acs	m			1	1	1	1	881	880	829	L7	HTO_B0258	R2	5PNNNNNNNNNN(BC)	CTCCTCTGCAATTAC
60	TP4	acs	m			1	1	1	1	464	459	425	L10	HTO_B0257	R2	5PNNNNNNNNNN(BC)	TGTCTTTCCTGCCAG
61	TP0	non-ccs	f			1	1	1	1	2734	2734	2612	L13	HTO_B0254	R2	5PNNNNNNNNNN(BC)	AGTAAGTTCAGCGTA
62	TP1	acs	m	14.3	good	1	1	1	1	2889	2858	2656	L1	HTO_B0259	R2	5PNNNNNNNNNN(BC)	CAGTAGTCACGGTCA
62	TP2	acs	m	14.3	good	1	1	1	1	2733	2725	2540	L4	HTO_B0259	R2	5PNNNNNNNNNN(BC)	CAGTAGTCACGGTCA
62	TP3	acs	m	14.3	good	1	1	1	1	1454	1449	1349	L7	HTO_B0259	R2	5PNNNNNNNNNN(BC)	CAGTAGTCACGGTCA
62	TP4	acs	m	14.3	good	0	0	0	0

## Sheet: TABLE6
Group	Cluster_scRNA	Percentage_Cells	CLR	Timepoint	Subject
ACS with delayed recanalization after vessel occlusion	0	0,19	1,480703721	TP1	2
ACS with delayed recanalization after vessel occlusion	1	0,07	0,482174891	TP1	2
ACS with delayed recanalization after vessel occlusion	2	0,22	1,627307196	TP1	2
ACS with delayed recanalization after vessel occlusion	3	0,15	1,244314943	TP1	2
ACS with delayed recanalization after vessel occlusion	4	0,02	-0,770588077	TP1	2
ACS with delayed recanalization after vessel occlusion	5	0,28	1,868469252	TP1	2
ACS with delayed recanalization after vessel occlusion	6	0	0	TP1	2
ACS with delayed recanalization after vessel occlusion	7	0	0	TP1	2
ACS with delayed recanalization after vessel occlusion	8	0,02	-0,770588077	TP1	2
ACS with delayed recanalization after vessel occlusion	9	0	0	TP1	2
ACS with delayed recanalization after vessel occlusion	10	0,01	-1,463735258	TP1	2
ACS with delayed recanalization after vessel occlusion	11	0,02	-0,770588077	TP1	2
ACS with delayed recanalization after vessel occlusion	12	0,01	-1,463735258	TP1	2
ACS with delayed recanalization after vessel occlusion	13	0	0	TP1	2
ACS with delayed recanalization after vessel occlusion	14	0,01	-1,463735258	TP1	2
ACS with delayed recanalization after vessel occlusion	15	0	0	TP1	2
ACS with delayed recanalization after vessel occlusion	16	0	0	TP1	2
ACS with delayed recanalization after vessel occlusion	17	0	0	TP1	2
ccs	0	0,23	1,750233063	TP0	23
ccs	1	0,17	1,447952191	TP0	23
ccs	2	0,24	1,792792677	TP0	23
ccs	3	0,07	0,560648996	TP0	23
ccs	4	0,03	-0,286648864	TP0	23
ccs	5	0,07	0,560648996	TP0	23
ccs	6	0,01	-1,385261153	TP0	23
ccs	7	0,06	0,406498316	TP0	23
ccs	8	0,08	0,694180389	TP0	23
ccs	9	0,01	-1,385261153	TP0	23
ccs	10	0,01	-1,385261153	TP0	23
ccs	11	0,01	-1,385261153	TP0	23
ccs	12	0,01	-1,385261153	TP0	23
ccs	13	0	0	TP0	23
ccs	14	0	0	TP0	23
ccs	15	0	0	TP0	23
ccs	16	0	0	TP0	23
ccs	17	0	0	TP0	23
sterile ACS	0	0,36	2,572255532	TP1	24
sterile ACS	1	0,14	1,627793923	TP1	24
sterile ACS	2	0,2	1,984468867	TP1	24
sterile ACS	3	0,04	0,375030955	TP1	24
sterile ACS	4	0,02	-0,318116226	TP1	24
sterile ACS	5	0,12	1,473643244	TP1	24
sterile ACS	6	0,01	-1,011263406	TP1	24
sterile ACS	7	0,02	-0,318116226	TP1	24
sterile ACS	8	0,02	-0,318116226	TP1	24
sterile ACS	9	0,01	-1,011263406	TP1	24
sterile ACS	10	0,01	-1,011263406	TP1	24
sterile ACS	11	0,01	-1,011263406	TP1	24
sterile ACS	12	0,01	-1,011263406	TP1	24
sterile ACS	13	0,01	-1,011263406	TP1	24
sterile ACS	14	0,01	-1,011263406	TP1	24
sterile ACS	15	0	0	TP1	24
sterile ACS	16	0	0	TP1	24
sterile ACS	17	0	0	TP1	24
sterile ACS	0	0,27	1,905097324	TP2	24
sterile ACS	1	0,19	1,553699438	TP2	24
sterile ACS	2	0,14	1,248317788	TP2	24
sterile ACS	3	0,07	0,555170607	TP2	24
sterile ACS	4	0,02	-0,697592361	TP2	24
sterile ACS	5	0,22	1,700302912	TP2	24
sterile ACS	6	0,01	-1,390739542	TP2	24
sterile ACS	7	0,02	-0,697592361	TP2	24
sterile ACS	8	0,02	-0,697592361	TP2	24
sterile ACS	10	0,02	-0,697592361	TP2	24
sterile ACS	11	0,01	-1,390739542	TP2	24
sterile ACS	12	0	0	TP2	24
sterile ACS	13	0	0	TP2	24
sterile ACS	14	0,01	-1,390739542	TP2	24
sterile ACS	0	0,29	1,983235675	TP3	24
sterile ACS	1	0,28	1,948144356	TP3	24
sterile ACS	2	0,21	1,660462283	TP3	24
sterile ACS	3	0,05	0,225377758	TP3	24
sterile ACS	4	0,01	-1,384060155	TP3	24
sterile ACS	5	0,06	0,407699315	TP3	24
sterile ACS	6	0	0	TP3	24
sterile ACS	7	0,01	-1,384060155	TP3	24
sterile ACS	8	0,02	-0,690912974	TP3	24
sterile ACS	9	0	0	TP3	24
sterile ACS	10	0,01	-1,384060155	TP3	24
sterile ACS	11	0,02	-0,690912974	TP3	24
sterile ACS	12	0	0	TP3	24
sterile ACS	13	0	0	TP3	24
sterile ACS	14	0,02	-0,690912974	TP3	24
sterile ACS	15	0	0	TP3	24
sterile ACS	16	0	0	TP3	24
sterile ACS	17	0	0	TP3	24
sterile ACS	0	0,46	2,215081419	TP4	24
sterile ACS	1	0,18	1,27681178	TP4	24
sterile ACS	2	0,17	1,219653366	TP4	24
sterile ACS	3	0,02	-0,920412797	TP4	24
sterile ACS	4	0,01	-1,613559978	TP4	24
sterile ACS	5	0,06	0,178199492	TP4	24
sterile ACS	6	0	0	TP4	24
sterile ACS	7	0	0	TP4	24
sterile ACS	8	0,03	-0,514947689	TP4	24
sterile ACS	9	0	0	TP4	24
sterile ACS	10	0	0	TP4	24
sterile ACS	11	0,02	-0,920412797	TP4	24
sterile ACS	12	0	0	TP4	24
sterile ACS	13	0	0	TP4	24
sterile ACS	14	0,02	-0,920412797	TP4	24
sterile ACS	15	0	0	TP4	24
sterile ACS	16	0	0	TP4	24
sterile ACS	17	0	0	TP4	24
non-CCS	0	0,11	0,877804619	TP0	44
non-CCS	1	0,14	1,118966675	TP0	44
non-CCS	2	0,13	1,044858703	TP0	44
non-CCS	3	0,11	0,877804619	TP0	44
non-CCS	4	0,1	0,782494439	TP0	44
non-CCS	5	0,06	0,271668815	TP0	44
non-CCS	6	0,06	0,271668815	TP0	44
non-CCS	7	0,12	0,964815996	TP0	44
non-CCS	8	0,04	-0,133796293	TP0	44
non-CCS	9	0,04	-0,133796293	TP0	44
non-CCS	10	0,01	-1,520090654	TP0	44
non-CCS	11	0,03	-0,421478365	TP0	44
non-CCS	12	0,02	-0,826943474	TP0	44
non-CCS	13	0,02	-0,826943474	TP0	44
non-CCS	14	0,01	-1,520090654	TP0	44
non-CCS	15	0,02	-0,826943474	TP0	44
non-CCS	16	0	0	TP0	44
non-CCS	17	0	0	TP0	44
non-CCS	18	0	0	TP0	44
sterile ACS	0	0,12	1,116432752	TP2	45
sterile ACS	1	0,14	1,270583432	TP2	45
sterile ACS	2	0,07	0,577436252	TP2	45
sterile ACS	3	0,21	1,67604854	TP2	45
sterile ACS	4	0,13	1,19647546	TP2	45
sterile ACS	5	0,08	0,710967644	TP2	45
sterile ACS	6	0,01	-1,368473897	TP2	45
sterile ACS	7	0,08	0,710967644	TP2	45
sterile ACS	8	0,05	0,240964015	TP2	45
sterile ACS	9	0,02	-0,675326717	TP2	45
sterile ACS	10	0,01	-1,368473897	TP2	45
sterile ACS	11	0,02	-0,675326717	TP2	45
sterile ACS	12	0,02	-0,675326717	TP2	45
sterile ACS	13	0,01	-1,368473897	TP2	45
sterile ACS	14	0,01	-1,368473897	TP2	45
sterile ACS	15	0	0	TP2	45
sterile ACS	16	0	0	TP2	45
sterile ACS	17	0	0	TP2	45
sterile ACS	0	0,28	1,896002143	TP3	45
sterile ACS	1	0,27	1,859634499	TP3	45
sterile ACS	2	0,17	1,397010977	TP3	45
sterile ACS	3	0,11	0,961692906	TP3	45
sterile ACS	4	0,02	-0,743055186	TP3	45
sterile ACS	5	0,02	-0,743055186	TP3	45
sterile ACS	6	0	0	TP3	45
sterile ACS	7	0	0	TP3	45
sterile ACS	8	0,03	-0,337590078	TP3	45
sterile ACS	9	0	0	TP3	45
sterile ACS	10	0,02	-0,743055186	TP3	45
sterile ACS	11	0,03	-0,337590078	TP3	45
sterile ACS	12	0,01	-1,436202367	TP3	45
sterile ACS	13	0,01	-1,436202367	TP3	45
sterile ACS	14	0,03	-0,337590078	TP3	45
sterile ACS	15	0	0	TP3	45
sterile ACS	16	0	0	TP3	45
sterile ACS	17	0	0	TP3	45
sterile ACS	0	0,23	1,631492901	TP4	45
sterile ACS	1	0,26	1,754095223	TP4	45
sterile ACS	2	0,12	0,980905335	TP4	45
sterile ACS	3	0,12	0,980905335	TP4	45
sterile ACS	4	0,04	-0,117706954	TP4	45
sterile ACS	5	0,1	0,798583778	TP4	45
sterile ACS	6	0	0	TP4	45
sterile ACS	7	0,01	-1,504001315	TP4	45
sterile ACS	8	0,05	0,105436597	TP4	45
sterile ACS	9	0	0	TP4	45
sterile ACS	10	0,02	-0,810854135	TP4	45
sterile ACS	11	0,02	-0,810854135	TP4	45
sterile ACS	12	0,01	-1,504001315	TP4	45
sterile ACS	13	0	0	TP4	45
sterile ACS	14	0,01	-1,504001315	TP4	45
sterile ACS	15	0	0	TP4	45
sterile ACS	16	0	0	TP4	45
sterile ACS	17	0	0	TP4	45
sterile ACS	18	0	0	TP4	45
ccs	0	0,19	1,438575691	TP0	51
ccs	1	0,12	0,979043362	TP0	51
ccs	2	0,17	1,327350056	TP0	51
ccs	3	0,19	1,438575691	TP0	51
ccs	4	0,09	0,691361289	TP0	51
ccs	5	0,06	0,285896181	TP0	51
ccs	6	0,01	-1,505863288	TP0	51
ccs	7	0,05	0,103574625	TP0	51
ccs	8	0,02	-0,812716107	TP0	51
ccs	9	0,03	-0,407250999	TP0	51
ccs	10	0	0	TP0	51
ccs	11	0,03	-0,407250999	TP0	51
ccs	12	0,02	-0,812716107	TP0	51
ccs	13	0,01	-1,505863288	TP0	51
ccs	14	0,02	-0,812716107	TP0	51
ccs	15	0	0	TP0	51
ccs	16	0	0	TP0	51
ccs	17	0	0	TP0	51
sterile ACS	0	0,16	1,219402503	TP1	52
sterile ACS	1	0,1	0,749398874	TP1	52
sterile ACS	2	0,15	1,154863982	TP1	52
sterile ACS	3	0,17	1,280027125	TP1	52
sterile ACS	4	0,05	0,056251694	TP1	52
sterile ACS	5	0,2	1,442546055	TP1	52
sterile ACS	6	0	0	TP1	52
sterile ACS	7	0,03	-0,45457393	TP1	52
sterile ACS	8	0,06	0,23857325	TP1	52
sterile ACS	9	0,02	-0,860039038	TP1	52
sterile ACS	10	0,01	-1,553186219	TP1	52
sterile ACS	11	0,04	-0,166891858	TP1	52
sterile ACS	12	0,01	-1,553186219	TP1	52
sterile ACS	13	0	0	TP1	52
sterile ACS	14	0,01	-1,553186219	TP1	52
sterile ACS	15	0	0	TP1	52
sterile ACS	16	0	0	TP1	52
sterile ACS	17	0	0	TP1	52
sterile ACS	0	0,13	1,105803521	TP2	52
sterile ACS	1	0,08	0,620295705	TP2	52
sterile ACS	2	0,06	0,332613633	TP2	52
sterile ACS	3	0,08	0,620295705	TP2	52
sterile ACS	4	0,08	0,620295705	TP2	52
sterile ACS	5	0,18	1,431225921	TP2	52
sterile ACS	6	0,03	-0,360533548	TP2	52
sterile ACS	7	0,15	1,248904364	TP2	52
sterile ACS	8	0,11	0,938749436	TP2	52
sterile ACS	9	0,01	-1,459145837	TP2	52
sterile ACS	10	0,03	-0,360533548	TP2	52
sterile ACS	11	0,03	-0,360533548	TP2	52
sterile ACS	12	0,01	-1,459145837	TP2	52
sterile ACS	13	0,01	-1,459145837	TP2	52
sterile ACS	14	0,01	-1,459145837	TP2	52
sterile ACS	18	0	0	TP2	52
sterile ACS	0	0,2	1,664738633	TP3	52
sterile ACS	1	0,09	0,866230936	TP3	52
sterile ACS	2	0,19	1,613445338	TP3	52
sterile ACS	3	0,06	0,460765828	TP3	52
sterile ACS	4	0,08	0,748447901	TP3	52
sterile ACS	5	0,05	0,278444272	TP3	52
sterile ACS	6	0,01	-1,330993641	TP3	52
sterile ACS	7	0,06	0,460765828	TP3	52
sterile ACS	8	0,1	0,971591452	TP3	52
sterile ACS	9	0,01	-1,330993641	TP3	52
sterile ACS	10	0,01	-1,330993641	TP3	52
sterile ACS	11	0,03	-0,232381352	TP3	52
sterile ACS	12	0,01	-1,330993641	TP3	52
sterile ACS	13	0,01	-1,330993641	TP3	52
sterile ACS	14	0,06	0,460765828	TP3	52
sterile ACS	16	0,02	-0,63784646	TP3	52
sterile ACS	18	0	0	TP3	52
sterile ACS	0	0,25	1,812173368	TP4	52
sterile ACS	1	0,21	1,63781998	TP4	52
sterile ACS	2	0,12	1,078204192	TP4	52
sterile ACS	3	0,09	0,79052212	TP4	52
sterile ACS	4	0,03	-0,308090169	TP4	52
sterile ACS	5	0,07	0,539207692	TP4	52
sterile ACS	6	0,01	-1,406702457	TP4	52
sterile ACS	7	0,01	-1,406702457	TP4	52
sterile ACS	8	0,06	0,385057012	TP4	52
sterile ACS	9	0	0	TP4	52
sterile ACS	10	0,05	0,202735455	TP4	52
sterile ACS	11	0,05	0,202735455	TP4	52
sterile ACS	12	0,02	-0,713555277	TP4	52
sterile ACS	13	0	0	TP4	52
sterile ACS	14	0,01	-1,406702457	TP4	52
sterile ACS	15	0	0	TP4	52
sterile ACS	16	0,01	-1,406702457	TP4	52
sterile ACS	17	0	0	TP4	52
sterile ACS	18	0	0	TP4	52
ccs	0	0,29	2,143044563	TP0	53
ccs	1	0,09	0,972973311	TP0	53
ccs	2	0,1	1,078333826	TP0	53
ccs	3	0,19	1,720187712	TP0	53
ccs	4	0,09	0,972973311	TP0	53
ccs	5	0,05	0,385186646	TP0	53
ccs	6	0,02	-0,531104086	TP0	53
ccs	7	0,06	0,567508202	TP0	53
ccs	8	0,03	-0,125638978	TP0	53
ccs	9	0,01	-1,224251267	TP0	53
ccs	10	0,01	-1,224251267	TP0	53
ccs	11	0,02	-0,531104086	TP0	53
ccs	12	0,01	-1,224251267	TP0	53
ccs	13	0,01	-1,224251267	TP0	53
ccs	14	0,02	-0,531104086	TP0	53
ccs	15	0,01	-1,224251267	TP0	53
ccs	17	0	0	TP0	53
ACS with hospital acquired infection	0	0,17	1,499250062	TP1	54
ACS with hospital acquired infection	1	0,05	0,275474631	TP1	54
ACS with hospital acquired infection	2	0,13	1,230986076	TP1	54
ACS with hospital acquired infection	3	0,09	0,863261295	TP1	54
ACS with hospital acquired infection	4	0,12	1,150943368	TP1	54
ACS with hospital acquired infection	5	0,19	1,610475697	TP1	54
ACS with hospital acquired infection	6	0,06	0,457796187	TP1	54
ACS with hospital acquired infection	7	0,09	0,863261295	TP1	54
ACS with hospital acquired infection	8	0,02	-0,640816101	TP1	54
ACS with hospital acquired infection	9	0,01	-1,333963282	TP1	54
ACS with hospital acquired infection	10	0	0	TP1	54
ACS with hospital acquired infection	11	0,02	-0,640816101	TP1	54
ACS with hospital acquired infection	12	0,01	-1,333963282	TP1	54
ACS with hospital acquired infection	13	0,01	-1,333963282	TP1	54
ACS with hospital acquired infection	14	0	0	TP1	54
ACS with hospital acquired infection	15	0,01	-1,333963282	TP1	54
ACS with hospital acquired infection	16	0	0	TP1	54
ACS with hospital acquired infection	17	0,01	-1,333963282	TP1	54
ACS with hospital acquired infection	18	0	0	TP1	54
ACS with hospital acquired infection	0	0,28	2,146318647	TP3	54
ACS with hospital acquired infection	1	0,07	0,760024286	TP3	54
ACS with hospital acquired infection	2	0,31	2,248101342	TP3	54
ACS with hospital acquired infection	3	0,06	0,605873606	TP3	54
ACS with hospital acquired infection	4	0,04	0,200408498	TP3	54
ACS with hospital acquired infection	5	0,17	1,647327481	TP3	54
ACS with hospital acquired infection	6	0	0	TP3	54
ACS with hospital acquired infection	7	0,01	-1,185885863	TP3	54
ACS with hospital acquired infection	8	0,01	-1,185885863	TP3	54
ACS with hospital acquired infection	9	0	0	TP3	54
ACS with hospital acquired infection	10	0,01	-1,185885863	TP3	54
ACS with hospital acquired infection	11	0,02	-0,492738682	TP3	54
ACS with hospital acquired infection	12	0,01	-1,185885863	TP3	54
ACS with hospital acquired infection	13	0,01	-1,185885863	TP3	54
ACS with hospital acquired infection	14	0,01	-1,185885863	TP3	54
ACS with hospital acquired infection	15	0	0	TP3	54
ACS with hospital acquired infection	16	0	0	TP3	54
ACS with hospital acquired infection	17	0	0	TP3	54
ACS with hospital acquired infection	0	0,26	1,860313191	TP4	54
ACS with hospital acquired infection	1	0,06	0,393976122	TP4	54
ACS with hospital acquired infection	2	0,26	1,860313191	TP4	54
ACS with hospital acquired infection	3	0,05	0,211654566	TP4	54
ACS with hospital acquired infection	4	0,02	-0,704636166	TP4	54
ACS with hospital acquired infection	5	0,29	1,969512483	TP4	54
ACS with hospital acquired infection	6	0	0	TP4	54
ACS with hospital acquired infection	7	0,01	-1,397783347	TP4	54
ACS with hospital acquired infection	9	0	0	TP4	54
ACS with hospital acquired infection	11	0,01	-1,397783347	TP4	54
ACS with hospital acquired infection	12	0	0	TP4	54
ACS with hospital acquired infection	13	0	0	TP4	54
ACS with hospital acquired infection	14	0,01	-1,397783347	TP4	54
ACS with hospital acquired infection	15	0	0	TP4	54
ACS with hospital acquired infection	16	0,01	-1,397783347	TP4	54
ACS with hospital acquired infection	17	0	0	TP4	54
ACS with hospital acquired infection	18	0	0	TP4	54
non-CCS	0	0,15	1,234139708	TP0	55
non-CCS	1	0,17	1,359302851	TP0	55
non-CCS	2	0,11	0,92398478	TP0	55
non-CCS	3	0,03	-0,375298205	TP0	55
non-CCS	4	0,08	0,605531048	TP0	55
non-CCS	5	0,04	-0,087616132	TP0	55
non-CCS	6	0,03	-0,375298205	TP0	55
non-CCS	7	0,15	1,234139708	TP0	55
non-CCS	8	0,05	0,135527419	TP0	55
non-CCS	9	0,06	0,317848976	TP0	55
non-CCS	10	0,03	-0,375298205	TP0	55
non-CCS	11	0,02	-0,780763313	TP0	55
non-CCS	12	0,02	-0,780763313	TP0	55
non-CCS	13	0,02	-0,780763313	TP0	55
non-CCS	14	0,02	-0,780763313	TP0	55
non-CCS	15	0,01	-1,473910493	TP0	55
non-CCS	16	0	0	TP0	55
non-CCS	17	0	0	TP0	55
non-CCS	18	0	0	TP0	55
sterile ACS	0	0,11	1,152257639	TP1	56
sterile ACS	1	0,1	1,056947459	TP1	56
sterile ACS	2	0,08	0,833803908	TP1	56
sterile ACS	3	0,22	1,845404819	TP1	56
sterile ACS	4	0,14	1,393419696	TP1	56
sterile ACS	5	0,07	0,700272515	TP1	56
sterile ACS	6	0,05	0,363800278	TP1	56
sterile ACS	7	0,08	0,833803908	TP1	56
sterile ACS	8	0,01	-1,245637634	TP1	56
sterile ACS	9	0,02	-0,552490453	TP1	56
sterile ACS	10	0,01	-1,245637634	TP1	56
sterile ACS	11	0,02	-0,552490453	TP1	56
sterile ACS	12	0,02	-0,552490453	TP1	56
sterile ACS	13	0,03	-0,147025345	TP1	56
sterile ACS	14	0,01	-1,245637634	TP1	56
sterile ACS	15	0,03	-0,147025345	TP1	56
sterile ACS	16	0,01	-1,245637634	TP1	56
sterile ACS	17	0,01	-1,245637634	TP1	56
sterile ACS	0	0,12	1,221066978	TP2	56
sterile ACS	1	0,05	0,345598241	TP2	56
sterile ACS	2	0,15	1,444210529	TP2	56
sterile ACS	3	0,08	0,81560187	TP2	56
sterile ACS	4	0,11	1,134055601	TP2	56
sterile ACS	5	0,3	2,13735771	TP2	56
sterile ACS	6	0,02	-0,570692491	TP2	56
sterile ACS	7	0,06	0,527919797	TP2	56
sterile ACS	8	0,03	-0,165227383	TP2	56
sterile ACS	9	0,01	-1,263839672	TP2	56
sterile ACS	10	0,01	-1,263839672	TP2	56
sterile ACS	11	0,02	-0,570692491	TP2	56
sterile ACS	12	0,01	-1,263839672	TP2	56
sterile ACS	13	0,01	-1,263839672	TP2	56
sterile ACS	14	0,01	-1,263839672	TP2	56
sterile ACS	15	0	0	TP2	56
sterile ACS	16	0	0	TP2	56
sterile ACS	17	0	0	TP2	56
sterile ACS	18	0	0	TP2	56
sterile ACS	0	0,15	1,295323376	TP3	56
sterile ACS	1	0,06	0,379032644	TP3	56
sterile ACS	2	0,17	1,420486519	TP3	56
sterile ACS	3	0,12	1,072179825	TP3	56
sterile ACS	4	0,16	1,359861897	TP3	56
sterile ACS	5	0,07	0,533183324	TP3	56
sterile ACS	6	0,07	0,533183324	TP3	56
sterile ACS	7	0,09	0,784497752	TP3	56
sterile ACS	8	0,01	-1,412726825	TP3	56
sterile ACS	9	0,01	-1,412726825	TP3	56
sterile ACS	10	0	0	TP3	56
sterile ACS	11	0,03	-0,314114536	TP3	56
sterile ACS	12	0,01	-1,412726825	TP3	56
sterile ACS	13	0	0	TP3	56
sterile ACS	14	0,01	-1,412726825	TP3	56
sterile ACS	15	0	0	TP3	56
sterile ACS	16	0,01	-1,412726825	TP3	56
sterile ACS	17	0	0	TP3	56
sterile ACS	0	0,16	1,547182159	TP4	56
sterile ACS	1	0,14	1,413650766	TP4	56
sterile ACS	2	0,24	1,952647267	TP4	56
sterile ACS	3	0,1	1,07717853	TP4	56
sterile ACS	4	0,12	1,259500087	TP4	56
sterile ACS	5	0,03	-0,126794275	TP4	56
sterile ACS	6	0,03	-0,126794275	TP4	56
sterile ACS	7	0,06	0,566352906	TP4	56
sterile ACS	8	0,02	-0,532259383	TP4	56
sterile ACS	9	0,01	-1,225406563	TP4	56
sterile ACS	10	0,02	-0,532259383	TP4	56
sterile ACS	11	0,02	-0,532259383	TP4	56
sterile ACS	12	0,01	-1,225406563	TP4	56
sterile ACS	13	0,02	-0,532259383	TP4	56
sterile ACS	14	0,02	-0,532259383	TP4	56
sterile ACS	15	0,01	-1,225406563	TP4	56
sterile ACS	16	0,01	-1,225406563	TP4	56
sterile ACS	17	0	0	TP4	56
sterile ACS	18	0	0	TP4	56
ccs	0	0,15	1,440642084	TP0	57
ccs	1	0,17	1,565805227	TP0	57
ccs	2	0,19	1,677030862	TP0	57
ccs	3	0,07	0,678502032	TP0	57
ccs	4	0,07	0,678502032	TP0	57
ccs	5	0,15	1,440642084	TP0	57
ccs	6	0,03	-0,168795828	TP0	57
ccs	7	0,05	0,342029795	TP0	57
ccs	8	0,03	-0,168795828	TP0	57
ccs	9	0,02	-0,574260937	TP0	57
ccs	10	0,01	-1,267408117	TP0	57
ccs	11	0,01	-1,267408117	TP0	57
ccs	12	0,02	-0,574260937	TP0	57
ccs	13	0,01	-1,267408117	TP0	57
ccs	14	0,01	-1,267408117	TP0	57
ccs	15	0,01	-1,267408117	TP0	57
ccs	17	0	0	TP0	57
sterile ACS	0	0,09	0,812927334	TP1	58
sterile ACS	1	0,13	1,180652114	TP1	58
sterile ACS	2	0,11	1,013598029	TP1	58
sterile ACS	3	0,09	0,812927334	TP1	58
sterile ACS	4	0,14	1,254760086	TP1	58
sterile ACS	5	0,17	1,4489161	TP1	58
sterile ACS	6	0,09	0,812927334	TP1	58
sterile ACS	7	0,07	0,561612905	TP1	58
sterile ACS	8	0,03	-0,285684955	TP1	58
sterile ACS	9	0,01	-1,384297244	TP1	58
sterile ACS	10	0,01	-1,384297244	TP1	58
sterile ACS	11	0,02	-0,691150063	TP1	58
sterile ACS	12	0,01	-1,384297244	TP1	58
sterile ACS	13	0,01	-1,384297244	TP1	58
sterile ACS	14	0,01	-1,384297244	TP1	58
sterile ACS	15	0	0	TP1	58
sterile ACS	16	0	0	TP1	58
sterile ACS	17	0	0	TP1	58
sterile ACS	18	0	0	TP1	58
sterile ACS	0	0,07	0,697252687	TP2	58
sterile ACS	1	0,23	1,886836754	TP2	58
sterile ACS	2	0,11	1,149237811	TP2	58
sterile ACS	3	0,19	1,695781517	TP2	58
sterile ACS	4	0,14	1,390399867	TP2	58
sterile ACS	5	0,07	0,697252687	TP2	58
sterile ACS	6	0,04	0,137636899	TP2	58
sterile ACS	7	0,03	-0,150045174	TP2	58
sterile ACS	8	0,02	-0,555510282	TP2	58
sterile ACS	9	0,01	-1,248657462	TP2	58
sterile ACS	10	0,01	-1,248657462	TP2	58
sterile ACS	11	0,03	-0,150045174	TP2	58
sterile ACS	12	0,02	-0,555510282	TP2	58
sterile ACS	13	0	0	TP2	58
sterile ACS	14	0,01	-1,248657462	TP2	58
sterile ACS	15	0	0	TP2	58
sterile ACS	16	0,01	-1,248657462	TP2	58
sterile ACS	17	0,01	-1,248657462	TP2	58
sterile ACS	18	0	0	TP2	58
sterile ACS	0	0,15	1,474838421	TP3	58
sterile ACS	1	0,28	2,09899273	TP3	58
sterile ACS	2	0,13	1,331737577	TP3	58
sterile ACS	3	0,21	1,811310658	TP3	58
sterile ACS	4	0,08	0,846229762	TP3	58
sterile ACS	5	0,05	0,376226132	TP3	58
sterile ACS	6	0,01	-1,23321178	TP3	58
sterile ACS	7	0,01	-1,23321178	TP3	58
sterile ACS	8	0,01	-1,23321178	TP3	58
sterile ACS	9	0	0	TP3	58
sterile ACS	10	0,02	-0,5400646	TP3	58
sterile ACS	11	0,01	-1,23321178	TP3	58
sterile ACS	12	0,01	-1,23321178	TP3	58
sterile ACS	13	0	0	TP3	58
sterile ACS	14	0,01	-1,23321178	TP3	58
sterile ACS	16	0	0	TP3	58
sterile ACS	17	0	0	TP3	58
sterile ACS	0	0,11	1,002153694	TP4	58
sterile ACS	1	0,2	1,599990695	TP4	58
sterile ACS	2	0,11	1,002153694	TP4	58
sterile ACS	3	0,08	0,683699963	TP4	58
sterile ACS	4	0,18	1,49463018	TP4	58
sterile ACS	5	0,08	0,683699963	TP4	58
sterile ACS	6	0,07	0,550168571	TP4	58
sterile ACS	7	0,08	0,683699963	TP4	58
sterile ACS	8	0,02	-0,702594398	TP4	58
sterile ACS	9	0,02	-0,702594398	TP4	58
sterile ACS	10	0	0	TP4	58
sterile ACS	11	0,02	-0,702594398	TP4	58
sterile ACS	12	0,02	-0,702594398	TP4	58
sterile ACS	13	0,02	-0,702594398	TP4	58
sterile ACS	14	0,01	-1,395741578	TP4	58
sterile ACS	15	0	0	TP4	58
sterile ACS	16	0,01	-1,395741578	TP4	58
sterile ACS	17	0,01	-1,395741578	TP4	58
sterile ACS	18	0	0	TP4	58
ccs	0	0,2	1,559766007	TP0	59
ccs	1	0,17	1,397247078	TP0	59
ccs	2	0,07	0,509943883	TP0	59
ccs	3	0,12	1,048940384	TP0	59
ccs	4	0,05	0,173471646	TP0	59
ccs	5	0,05	0,173471646	TP0	59
ccs	6	0,11	0,961929007	TP0	59
ccs	7	0,09	0,761258311	TP0	59
ccs	8	0,02	-0,742819086	TP0	59
ccs	9	0,04	-0,049671905	TP0	59
ccs	10	0,01	-1,435966266	TP0	59
ccs	11	0,04	-0,049671905	TP0	59
ccs	12	0	0	TP0	59
ccs	13	0,01	-1,435966266	TP0	59
ccs	14	0,01	-1,435966266	TP0	59
ccs	15	0,01	-1,435966266	TP0	59
ccs	17	0	0	TP0	59
ccs	18	0	0	TP0	59
ACS with delayed recanalization after vessel occlusion	0	0,21	1,441921531	TP1	60
ACS with delayed recanalization after vessel occlusion	1	0,05	0,006837006	TP1	60
ACS with delayed recanalization after vessel occlusion	2	0,14	1,036456423	TP1	60
ACS with delayed recanalization after vessel occlusion	3	0,01	-1,602600907	TP1	60
ACS with delayed recanalization after vessel occlusion	4	0,06	0,189158563	TP1	60
ACS with delayed recanalization after vessel occlusion	5	0,17	1,230612437	TP1	60
ACS with delayed recanalization after vessel occlusion	6	0,15	1,105449294	TP1	60
ACS with delayed recanalization after vessel occlusion	7	0,1	0,699984186	TP1	60
ACS with delayed recanalization after vessel occlusion	8	0,05	0,006837006	TP1	60
ACS with delayed recanalization after vessel occlusion	9	0,01	-1,602600907	TP1	60
ACS with delayed recanalization after vessel occlusion	10	0	0	TP1	60
ACS with delayed recanalization after vessel occlusion	11	0,02	-0,909453726	TP1	60
ACS with delayed recanalization after vessel occlusion	12	0	0	TP1	60
ACS with delayed recanalization after vessel occlusion	13	0,01	-1,602600907	TP1	60
ACS with delayed recanalization after vessel occlusion	14	0	0	TP1	60
ACS with delayed recanalization after vessel occlusion	15	0	0	TP1	60
ACS with delayed recanalization after vessel occlusion	16	0	0	TP1	60
ACS with delayed recanalization after vessel occlusion	17	0	0	TP1	60
ACS with delayed recanalization after vessel occlusion	0	0,11	0,966549225	TP2	60
ACS with delayed recanalization after vessel occlusion	1	0,04	-0,045051687	TP2	60
ACS with delayed recanalization after vessel occlusion	2	0,02	-0,738198867	TP2	60
ACS with delayed recanalization after vessel occlusion	3	0,01	-1,431346048	TP2	60
ACS with delayed recanalization after vessel occlusion	4	0,22	1,659696405	TP2	60
ACS with delayed recanalization after vessel occlusion	5	0,12	1,053560602	TP2	60
ACS with delayed recanalization after vessel occlusion	6	0,1	0,871239045	TP2	60
ACS with delayed recanalization after vessel occlusion	7	0,31	2,002641156	TP2	60
ACS with delayed recanalization after vessel occlusion	8	0,04	-0,045051687	TP2	60
ACS with delayed recanalization after vessel occlusion	9	0,01	-1,431346048	TP2	60
ACS with delayed recanalization after vessel occlusion	10	0,01	-1,431346048	TP2	60
ACS with delayed recanalization after vessel occlusion	11	0,01	-1,431346048	TP2	60
ACS with delayed recanalization after vessel occlusion	12	0	0	TP2	60
ACS with delayed recanalization after vessel occlusion	13	0	0	TP2	60
ACS with delayed recanalization after vessel occlusion	15	0	0	TP2	60
ACS with delayed recanalization after vessel occlusion	16	0	0	TP2	60
ACS with delayed recanalization after vessel occlusion	17	0	0	TP2	60
ACS with delayed recanalization after vessel occlusion	18	0	0	TP2	60
ACS with delayed recanalization after vessel occlusion	0	0,3	1,913557091	TP3	60
ACS with delayed recanalization after vessel occlusion	1	0,06	0,304119179	TP3	60
ACS with delayed recanalization after vessel occlusion	2	0,13	1,077309067	TP3	60
ACS with delayed recanalization after vessel occlusion	3	0,02	-0,79449311	TP3	60
ACS with delayed recanalization after vessel occlusion	4	0,06	0,304119179	TP3	60
ACS with delayed recanalization after vessel occlusion	5	0,21	1,556882147	TP3	60
ACS with delayed recanalization after vessel occlusion	6	0,04	-0,101345929	TP3	60
ACS with delayed recanalization after vessel occlusion	7	0,12	0,997266359	TP3	60
ACS with delayed recanalization after vessel occlusion	8	0,02	-0,79449311	TP3	60
ACS with delayed recanalization after vessel occlusion	9	0	0	TP3	60
ACS with delayed recanalization after vessel occlusion	10	0	0	TP3	60
ACS with delayed recanalization after vessel occlusion	11	0,01	-1,487640291	TP3	60
ACS with delayed recanalization after vessel occlusion	13	0	0	TP3	60
ACS with delayed recanalization after vessel occlusion	14	0,01	-1,487640291	TP3	60
ACS with delayed recanalization after vessel occlusion	15	0,01	-1,487640291	TP3	60
ACS with delayed recanalization after vessel occlusion	16	0	0	TP3	60
ACS with delayed recanalization after vessel occlusion	17	0	0	TP3	60
ACS with delayed recanalization after vessel occlusion	0	0,23	1,621627418	TP4	60
ACS with delayed recanalization after vessel occlusion	1	0,06	0,277892671	TP4	60
ACS with delayed recanalization after vessel occlusion	2	0,1	0,788718295	TP4	60
ACS with delayed recanalization after vessel occlusion	3	0,07	0,432043351	TP4	60
ACS with delayed recanalization after vessel occlusion	4	0,04	-0,127572437	TP4	60
ACS with delayed recanalization after vessel occlusion	5	0,15	1,194183403	TP4	60
ACS with delayed recanalization after vessel occlusion	6	0,19	1,430572181	TP4	60
ACS with delayed recanalization after vessel occlusion	7	0,08	0,565574744	TP4	60
ACS with delayed recanalization after vessel occlusion	8	0,02	-0,820719617	TP4	60
ACS with delayed recanalization after vessel occlusion	9	0,01	-1,513866798	TP4	60
ACS with delayed recanalization after vessel occlusion	10	0	0	TP4	60
ACS with delayed recanalization after vessel occlusion	11	0,02	-0,820719617	TP4	60
ACS with delayed recanalization after vessel occlusion	12	0	0	TP4	60
ACS with delayed recanalization after vessel occlusion	13	0,01	-1,513866798	TP4	60
ACS with delayed recanalization after vessel occlusion	14	0,01	-1,513866798	TP4	60
ACS with delayed recanalization after vessel occlusion	15	0	0	TP4	60
ACS with delayed recanalization after vessel occlusion	17	0	0	TP4	60
non-CCS	0	0,17	1,536949025	TP0	61
non-CCS	1	0,09	0,900960258	TP0	61
non-CCS	2	0,4	2,392615135	TP0	61
non-CCS	3	0,09	0,900960258	TP0	61
non-CCS	4	0,06	0,49549515	TP0	61
non-CCS	5	0,07	0,64964583	TP0	61
non-CCS	6	0,01	-1,296264319	TP0	61
non-CCS	7	0,01	-1,296264319	TP0	61
non-CCS	8	0,03	-0,19765203	TP0	61
non-CCS	9	0	0	TP0	61
non-CCS	10	0,03	-0,19765203	TP0	61
non-CCS	11	0,01	-1,296264319	TP0	61
non-CCS	12	0,01	-1,296264319	TP0	61
non-CCS	13	0	0	TP0	61
non-CCS	14	0,01	-1,296264319	TP0	61
non-CCS	15	0	0	TP0	61
non-CCS	16	0	0	TP0	61
non-CCS	17	0	0	TP0	61
non-CCS	18	0	0	TP0	61
sterile ACS	0	0,2	1,442500819	TP1	62
sterile ACS	1	0,06	0,238528015	TP1	62
sterile ACS	2	0,04	-0,166937093	TP1	62
sterile ACS	3	0,03	-0,454619166	TP1	62
sterile ACS	4	0,09	0,643993123	TP1	62
sterile ACS	5	0,1	0,749353639	TP1	62
sterile ACS	6	0,27	1,742605412	TP1	62
sterile ACS	7	0,07	0,392678695	TP1	62
sterile ACS	8	0,02	-0,860084274	TP1	62
sterile ACS	9	0,06	0,238528015	TP1	62
sterile ACS	10	0	0	TP1	62
sterile ACS	11	0,02	-0,860084274	TP1	62
sterile ACS	12	0,01	-1,553231454	TP1	62
sterile ACS	13	0,01	-1,553231454	TP1	62
sterile ACS	14	0	0	TP1	62
sterile ACS	15	0	0	TP1	62
sterile ACS	16	0	0	TP1	62
sterile ACS	17	0	0	TP1	62
sterile ACS	18	0	0	TP1	62
sterile ACS	0	0,34	1,972155442	TP2	62
sterile ACS	1	0,08	0,525236459	TP2	62
sterile ACS	2	0,1	0,74838001	TP2	62
sterile ACS	3	0,04	-0,167910721	TP2	62
sterile ACS	4	0,06	0,237554387	TP2	62
sterile ACS	5	0,19	1,390233897	TP2	62
sterile ACS	6	0,03	-0,455592794	TP2	62
sterile ACS	7	0,05	0,05523283	TP2	62
sterile ACS	8	0,04	-0,167910721	TP2	62
sterile ACS	9	0,02	-0,861057902	TP2	62
sterile ACS	10	0,02	-0,861057902	TP2	62
sterile ACS	11	0,02	-0,861057902	TP2	62
sterile ACS	12	0	0	TP2	62
sterile ACS	13	0	0	TP2	62
sterile ACS	14	0,01	-1,554205083	TP2	62
sterile ACS	15	0	0	TP2	62
sterile ACS	16	0	0	TP2	62
sterile ACS	17	0	0	TP2	62
sterile ACS	18	0	0	TP2	62
sterile ACS	0	0,3	2,170753013	TP3	62
sterile ACS	1	0,08	0,848997173	TP3	62
sterile ACS	2	0,16	1,542144353	TP3	62
sterile ACS	3	0,04	0,155849992	TP3	62
sterile ACS	4	0,11	1,167450904	TP3	62
sterile ACS	5	0,05	0,378993543	TP3	62
sterile ACS	6	0,07	0,71546578	TP3	62
sterile ACS	7	0,1	1,072140724	TP3	62
sterile ACS	8	0,02	-0,537297188	TP3	62
sterile ACS	9	0,03	-0,13183208	TP3	62
sterile ACS	10	0,01	-1,230444369	TP3	62
sterile ACS	11	0,01	-1,230444369	TP3	62
sterile ACS	12	0,01	-1,230444369	TP3	62
sterile ACS	13	0,01	-1,230444369	TP3	62
sterile ACS	14	0,01	-1,230444369	TP3	62
sterile ACS	15	0,01	-1,230444369	TP3	62
sterile ACS	16	0	0	TP3	62
sterile ACS	17	0	0	TP3	62
sterile ACS	18	0	0	TP3	62
ccs	0	0,11	1,076499792	TP0	3
ccs	1	0,05	0,288042432	TP0	3
ccs	2	0,11	1,076499792	TP0	3
ccs	3	0,07	0,624514668	TP0	3
ccs	4	0,1	0,981189612	TP0	3
ccs	5	0,08	0,758046061	TP0	3
ccs	6	0,17	1,511817863	TP0	3
ccs	7	0,22	1,769646973	TP0	3
ccs	8	0,03	-0,222783192	TP0	3
ccs	9	0,02	-0,6282483	TP0	3
ccs	10	0,01	-1,321395481	TP0	3
ccs	11	0,02	-0,6282483	TP0	3
ccs	12	0,01	-1,321395481	TP0	3
ccs	13	0,01	-1,321395481	TP0	3
ccs	14	0,01	-1,321395481	TP0	3
ccs	15	0,01	-1,321395481	TP0	3
ccs	16	0	0	TP0	3
ccs	17	0	0	TP0	3
ccs	18	0	0	TP0	3
ACS with hospital acquired infection	0	0,09	0,876070213	TP2	4
ACS with hospital acquired infection	1	0,09	0,876070213	TP2	4
ACS with hospital acquired infection	2	0,11	1,076740909	TP2	4
ACS with hospital acquired infection	3	0,03	-0,222542075	TP2	4
ACS with hospital acquired infection	4	0,21	1,723368074	TP2	4
ACS with hospital acquired infection	5	0,15	1,386895837	TP2	4
ACS with hospital acquired infection	6	0,05	0,288283549	TP2	4
ACS with hospital acquired infection	7	0,16	1,451434358	TP2	4
ACS with hospital acquired infection	8	0,03	-0,222542075	TP2	4
ACS with hospital acquired infection	9	0,02	-0,628007183	TP2	4
ACS with hospital acquired infection	10	0,01	-1,321154364	TP2	4
ACS with hospital acquired infection	11	0,01	-1,321154364	TP2	4
ACS with hospital acquired infection	12	0,01	-1,321154364	TP2	4
ACS with hospital acquired infection	13	0,01	-1,321154364	TP2	4
ACS with hospital acquired infection	14	0,01	-1,321154364	TP2	4
ACS with hospital acquired infection	15	0	0	TP2	4
ACS with hospital acquired infection	16	0	0	TP2	4
ACS with hospital acquired infection	17	0	0	TP2	4
ACS with hospital acquired infection	0	0,13	1,24820629	TP3	4
ACS with hospital acquired infection	1	0,12	1,168163582	TP3	4
ACS with hospital acquired infection	2	0,17	1,516470276	TP3	4
ACS with hospital acquired infection	3	0,04	0,069551293	TP3	4
ACS with hospital acquired infection	4	0,11	1,081152205	TP3	4
ACS with hospital acquired infection	5	0,18	1,57362869	TP3	4
ACS with hospital acquired infection	6	0,06	0,475016402	TP3	4
ACS with hospital acquired infection	7	0,07	0,629167081	TP3	4
ACS with hospital acquired infection	8	0,04	0,069551293	TP3	4
ACS with hospital acquired infection	9	0,02	-0,623595887	TP3	4
ACS with hospital acquired infection	10	0,01	-1,316743068	TP3	4
ACS with hospital acquired infection	11	0,02	-0,623595887	TP3	4
ACS with hospital acquired infection	12	0,01	-1,316743068	TP3	4
ACS with hospital acquired infection	13	0,01	-1,316743068	TP3	4
ACS with hospital acquired infection	14	0,01	-1,316743068	TP3	4
ACS with hospital acquired infection	15	0,01	-1,316743068	TP3	4
ACS with hospital acquired infection	16	0	0	TP3	4
ACS with hospital acquired infection	18	0	0	TP3	4
non-CCS	0	0,06	0,504660147	TP0	5
non-CCS	1	0,09	0,910125255	TP0	5
non-CCS	2	0,09	0,910125255	TP0	5
non-CCS	3	0,09	0,910125255	TP0	5
non-CCS	4	0,06	0,504660147	TP0	5
non-CCS	5	0,03	-0,188487034	TP0	5
non-CCS	6	0,04	0,099195039	TP0	5
non-CCS	7	0,02	-0,593952142	TP0	5
non-CCS	8	0,35	2,268248739	TP0	5
non-CCS	9	0,01	-1,287099322	TP0	5
non-CCS	10	0,11	1,11079595	TP0	5
non-CCS	11	0,01	-1,287099322	TP0	5
non-CCS	12	0,01	-1,287099322	TP0	5
non-CCS	13	0,01	-1,287099322	TP0	5
non-CCS	14	0,01	-1,287099322	TP0	5
non-CCS	15	0	0	TP0	5
non-CCS	16	0	0	TP0	5
non-CCS	17	0	0	TP0	5
sterile ACS	0	0,13	1,145666123	TP2	6
sterile ACS	1	0,3	1,981914147	TP2	6
sterile ACS	2	0,14	1,219774095	TP2	6
sterile ACS	3	0,07	0,526626915	TP2	6
sterile ACS	4	0,08	0,660158307	TP2	6
sterile ACS	5	0,05	0,190154678	TP2	6
sterile ACS	6	0,06	0,372476235	TP2	6
sterile ACS	7	0,04	-0,032988873	TP2	6
sterile ACS	8	0,02	-0,726136054	TP2	6
sterile ACS	9	0,03	-0,320670946	TP2	6
sterile ACS	10	0,02	-0,726136054	TP2	6
sterile ACS	11	0,02	-0,726136054	TP2	6
sterile ACS	12	0,02	-0,726136054	TP2	6
sterile ACS	13	0,01	-1,419283234	TP2	6
sterile ACS	14	0,01	-1,419283234	TP2	6
sterile ACS	15	0	0	TP2	6
sterile ACS	16	0	0	TP2	6
sterile ACS	17	0	0	TP2	6
sterile ACS	18	0	0	TP2	6
sterile ACS	0	0,13	1,115968094	TP3	6
sterile ACS	1	0,16	1,323607459	TP3	6
sterile ACS	2	0,17	1,38423208	TP3	6
sterile ACS	3	0,06	0,342778206	TP3	6
sterile ACS	4	0,09	0,748243314	TP3	6
sterile ACS	5	0,1	0,853603829	TP3	6
sterile ACS	6	0,12	1,035925386	TP3	6
sterile ACS	7	0,05	0,160456649	TP3	6
sterile ACS	8	0,02	-0,755834083	TP3	6
sterile ACS	9	0,03	-0,350368975	TP3	6
sterile ACS	10	0,01	-1,448981264	TP3	6
sterile ACS	11	0,02	-0,755834083	TP3	6
sterile ACS	12	0,01	-1,448981264	TP3	6
sterile ACS	13	0,02	-0,755834083	TP3	6
sterile ACS	14	0	0	TP3	6
sterile ACS	15	0,01	-1,448981264	TP3	6
sterile ACS	16	0	0	TP3	6
sterile ACS	17	0	0	TP3	6
sterile ACS	0	0,15	1,460772524	TP4	6
sterile ACS	1	0,12	1,237628972	TP4	6
sterile ACS	2	0,28	2,084926833	TP4	6
sterile ACS	3	0,04	0,139016684	TP4	6
sterile ACS	4	0,04	0,139016684	TP4	6
sterile ACS	5	0,1	1,055307416	TP4	6
sterile ACS	6	0,12	1,237628972	TP4	6
sterile ACS	7	0,04	0,139016684	TP4	6
sterile ACS	8	0,02	-0,554130497	TP4	6
sterile ACS	9	0,03	-0,148665389	TP4	6
sterile ACS	10	0,01	-1,247277677	TP4	6
sterile ACS	11	0,01	-1,247277677	TP4	6
sterile ACS	12	0,01	-1,247277677	TP4	6
sterile ACS	13	0,02	-0,554130497	TP4	6
sterile ACS	14	0,01	-1,247277677	TP4	6
sterile ACS	15	0,01	-1,247277677	TP4	6
sterile ACS	17	0	0	TP4	6
non-CCS	0	0,07	0,487972348	TP0	7
non-CCS	1	0,05	0,151500112	TP0	7
non-CCS	2	0,08	0,621503741	TP0	7
non-CCS	3	0,03	-0,359325512	TP0	7
non-CCS	4	0,2	1,537794473	TP0	7
non-CCS	5	0,01	-1,457937801	TP0	7
non-CCS	6	0,13	1,107011557	TP0	7
non-CCS	7	0,1	0,844647292	TP0	7
non-CCS	8	0,16	1,314650922	TP0	7
non-CCS	9	0,03	-0,359325512	TP0	7
non-CCS	10	0,05	0,151500112	TP0	7
non-CCS	11	0,01	-1,457937801	TP0	7
non-CCS	12	0,03	-0,359325512	TP0	7
non-CCS	13	0,02	-0,76479062	TP0	7
non-CCS	14	0	0	TP0	7
non-CCS	15	0,01	-1,457937801	TP0	7
non-CCS	16	0	0	TP0	7
non-CCS	17	0	0	TP0	7
non-CCS	18	0	0	TP0	7
sterile ACS	0	0,16	1,433570342	TP1	8
sterile ACS	1	0,13	1,225930977	TP1	8
sterile ACS	2	0,1	0,963566712	TP1	8
sterile ACS	3	0,27	1,956818485	TP1	8
sterile ACS	4	0,04	0,047275981	TP1	8
sterile ACS	5	0,07	0,606891768	TP1	8
sterile ACS	6	0,04	0,047275981	TP1	8
sterile ACS	7	0,07	0,606891768	TP1	8
sterile ACS	8	0,02	-0,6458712	TP1	8
sterile ACS	9	0,03	-0,240406092	TP1	8
sterile ACS	10	0	0	TP1	8
sterile ACS	11	0,02	-0,6458712	TP1	8
sterile ACS	12	0,01	-1,339018381	TP1	8
sterile ACS	13	0	0	TP1	8
sterile ACS	14	0,01	-1,339018381	TP1	8
sterile ACS	15	0,01	-1,339018381	TP1	8
sterile ACS	16	0,01	-1,339018381	TP1	8
sterile ACS	17	0	0	TP1	8
sterile ACS	0	0,17	1,434934665	TP2	8
sterile ACS	1	0,24	1,779775151	TP2	8
sterile ACS	2	0,05	0,211159233	TP2	8
sterile ACS	3	0,15	1,309771522	TP2	8
sterile ACS	4	0,1	0,904306414	TP2	8
sterile ACS	5	0,05	0,211159233	TP2	8
sterile ACS	6	0,07	0,54763147	TP2	8
sterile ACS	7	0,05	0,211159233	TP2	8
sterile ACS	8	0,02	-0,705131498	TP2	8
sterile ACS	9	0,02	-0,705131498	TP2	8
sterile ACS	10	0,02	-0,705131498	TP2	8
sterile ACS	11	0,03	-0,29966639	TP2	8
sterile ACS	12	0,01	-1,398278679	TP2	8
sterile ACS	13	0,01	-1,398278679	TP2	8
sterile ACS	14	0	0	TP2	8
sterile ACS	15	0	0	TP2	8
sterile ACS	16	0,01	-1,398278679	TP2	8
sterile ACS	17	0	0	TP2	8
sterile ACS	18	0	0	TP2	8
non-CCS	0	0,13	1,176234223	TP0	9
non-CCS	1	0,13	1,176234223	TP0	9
non-CCS	2	0,14	1,250342195	TP0	9
non-CCS	3	0,14	1,250342195	TP0	9
non-CCS	4	0,08	0,690726407	TP0	9
non-CCS	5	0,13	1,176234223	TP0	9
non-CCS	6	0,06	0,403044335	TP0	9
non-CCS	7	0,02	-0,695567954	TP0	9
non-CCS	8	0,03	-0,290102846	TP0	9
non-CCS	9	0,03	-0,290102846	TP0	9
non-CCS	10	0,03	-0,290102846	TP0	9
non-CCS	11	0,02	-0,695567954	TP0	9
non-CCS	12	0,02	-0,695567954	TP0	9
non-CCS	13	0,01	-1,388715134	TP0	9
non-CCS	14	0,01	-1,388715134	TP0	9
non-CCS	15	0,01	-1,388715134	TP0	9
non-CCS	16	0	0	TP0	9
non-CCS	17	0	0	TP0	9
sterile ACS	0	0,15	1,26707214	TP1	10
sterile ACS	1	0,16	1,331610661	TP1	10
sterile ACS	2	0,06	0,350781408	TP1	10
sterile ACS	3	0,2	1,554754213	TP1	10
sterile ACS	4	0,06	0,350781408	TP1	10
sterile ACS	5	0,04	-0,0546837	TP1	10
sterile ACS	6	0,08	0,638463481	TP1	10
sterile ACS	7	0,07	0,504932088	TP1	10
sterile ACS	8	0,01	-1,440978061	TP1	10
sterile ACS	9	0,07	0,504932088	TP1	10
sterile ACS	10	0,01	-1,440978061	TP1	10
sterile ACS	11	0,01	-1,440978061	TP1	10
sterile ACS	12	0,03	-0,342365772	TP1	10
sterile ACS	13	0,03	-0,342365772	TP1	10
sterile ACS	14	0	0	TP1	10
sterile ACS	15	0,01	-1,440978061	TP1	10
sterile ACS	16	0	0	TP1	10
sterile ACS	17	0	0	TP1	10
sterile ACS	0	0,05	0,056141847	TP2	10
sterile ACS	1	0,1	0,749289028	TP2	10
sterile ACS	2	0,02	-0,860148885	TP2	10
sterile ACS	3	0,17	1,279917279	TP2	10
sterile ACS	4	0,13	1,011653292	TP2	10
sterile ACS	5	0	0	TP2	10
sterile ACS	6	0,22	1,537746388	TP2	10
sterile ACS	7	0,16	1,219292657	TP2	10
sterile ACS	8	0,01	-1,553296065	TP2	10
sterile ACS	9	0,08	0,526145476	TP2	10
sterile ACS	10	0	0	TP2	10
sterile ACS	11	0,01	-1,553296065	TP2	10
sterile ACS	12	0,02	-0,860148885	TP2	10
sterile ACS	13	0,01	-1,553296065	TP2	10
sterile ACS	14	0	0	TP2	10
sterile ACS	15	0	0	TP2	10
sterile ACS	16	0	0	TP2	10
sterile ACS	17	0	0	TP2	10
sterile ACS	0	0,18	1,649400716	TP3	10
sterile ACS	1	0,15	1,467079159	TP3	10
sterile ACS	2	0,04	0,145323319	TP3	10
sterile ACS	3	0,18	1,649400716	TP3	10
sterile ACS	4	0,1	1,061614051	TP3	10
sterile ACS	5	0,03	-0,142358753	TP3	10
sterile ACS	6	0,1	1,061614051	TP3	10
sterile ACS	7	0,09	0,956253535	TP3	10
sterile ACS	8	0,02	-0,547823861	TP3	10
sterile ACS	9	0,04	0,145323319	TP3	10
sterile ACS	10	0,01	-1,240971042	TP3	10
sterile ACS	11	0,01	-1,240971042	TP3	10
sterile ACS	12	0,01	-1,240971042	TP3	10
sterile ACS	13	0,01	-1,240971042	TP3	10
sterile ACS	14	0,01	-1,240971042	TP3	10
sterile ACS	15	0,01	-1,240971042	TP3	10
sterile ACS	17	0	0	TP3	10
sterile ACS	18	0	0	TP3	10
sterile ACS	0	0,39	2,592973988	TP4	10
sterile ACS	1	0,17	1,762625686	TP4	10
sterile ACS	2	0,09	1,12663692	TP4	10
sterile ACS	3	0,07	0,875322491	TP4	10
sterile ACS	4	0,05	0,538850255	TP4	10
sterile ACS	5	0,04	0,315706703	TP4	10
sterile ACS	6	0,06	0,721171811	TP4	10
sterile ACS	7	0,02	-0,377440477	TP4	10
sterile ACS	8	0,02	-0,377440477	TP4	10
sterile ACS	9	0,02	-0,377440477	TP4	10
sterile ACS	10	0,01	-1,070587658	TP4	10
sterile ACS	11	0,01	-1,070587658	TP4	10
sterile ACS	12	0,01	-1,070587658	TP4	10
sterile ACS	13	0,01	-1,070587658	TP4	10
sterile ACS	14	0,02	-0,377440477	TP4	10
sterile ACS	15	0,01	-1,070587658	TP4	10
sterile ACS	16	0,01	-1,070587658	TP4	10
sterile ACS	17	0	0	TP4	10
sterile ACS	18	0	0	TP4	10
ccs	0	0,15	0,988143089	TP0	11
ccs	1	0,15	0,988143089	TP0	11
ccs	2	0,12	0,764999537	TP0	11
ccs	3	0,12	0,764999537	TP0	11
ccs	4	0,05	-0,1104692	TP0	11
ccs	5	0,06	0,071852357	TP0	11
ccs	6	0,11	0,67798816	TP0	11
ccs	7	0,1	0,582677981	TP0	11
ccs	8	0,02	-1,026759932	TP0	11
ccs	9	0,04	-0,333612751	TP0	11
ccs	10	0	0	TP0	11
ccs	11	0,03	-0,621294824	TP0	11
ccs	12	0,01	-1,719907112	TP0	11
ccs	13	0	0	TP0	11
ccs	14	0,02	-1,026759932	TP0	11
ccs	15	0	0	TP0	11
ccs	17	0	0	TP0	11
ccs	18	0	0	TP0	11
sterile ACS	0	0,19	1,53002118	TP1	12
sterile ACS	1	0,17	1,418795545	TP1	12
sterile ACS	2	0,12	1,070488851	TP1	12
sterile ACS	3	0,11	0,983477474	TP1	12
sterile ACS	4	0,08	0,665023743	TP1	12
sterile ACS	5	0,1	0,888167294	TP1	12
sterile ACS	6	0,08	0,665023743	TP1	12
sterile ACS	7	0,05	0,195020113	TP1	12
sterile ACS	8	0,01	-1,414417799	TP1	12
sterile ACS	9	0,02	-0,721270618	TP1	12
sterile ACS	11	0,02	-0,721270618	TP1	12
sterile ACS	12	0,01	-1,414417799	TP1	12
sterile ACS	13	0	0	TP1	12
sterile ACS	14	0,03	-0,31580551	TP1	12
sterile ACS	15	0,01	-1,414417799	TP1	12
sterile ACS	16	0,01	-1,414417799	TP1	12
sterile ACS	0	0,06	0,539040209	TP2	12
sterile ACS	1	0,38	2,3848669	TP2	12
sterile ACS	2	0,05	0,356718653	TP2	12
sterile ACS	3	0,06	0,539040209	TP2	12
sterile ACS	4	0,14	1,38633807	TP2	12
sterile ACS	5	0,01	-1,25271926	TP2	12
sterile ACS	6	0,06	0,539040209	TP2	12
sterile ACS	7	0,01	-1,25271926	TP2	12
sterile ACS	8	0,03	-0,154106971	TP2	12
sterile ACS	9	0,06	0,539040209	TP2	12
sterile ACS	10	0,02	-0,559572079	TP2	12
sterile ACS	11	0,01	-1,25271926	TP2	12
sterile ACS	12	0,07	0,693190889	TP2	12
sterile ACS	13	0,01	-1,25271926	TP2	12
sterile ACS	14	0	0	TP2	12
sterile ACS	15	0	0	TP2	12
sterile ACS	16	0,01	-1,25271926	TP2	12
ccs	0	0,18	1,651663406	TP0	13
ccs	1	0,31	2,195278853	TP0	13
ccs	2	0,08	0,84073319	TP0	13
ccs	3	0,1	1,063876742	TP0	13
ccs	4	0,06	0,553051118	TP0	13
ccs	5	0,07	0,707201798	TP0	13
ccs	6	0,03	-0,140096063	TP0	13
ccs	7	0,03	-0,140096063	TP0	13
ccs	8	0,04	0,14758601	TP0	13
ccs	9	0,02	-0,545561171	TP0	13
ccs	10	0,01	-1,238708351	TP0	13
ccs	11	0,03	-0,140096063	TP0	13
ccs	12	0,01	-1,238708351	TP0	13
ccs	13	0,01	-1,238708351	TP0	13
ccs	14	0,01	-1,238708351	TP0	13
ccs	15	0,01	-1,238708351	TP0	13
ccs	17	0	0	TP0	13
ACS with hospital acquired infection	0	0,07	0,656730587	TP1	14
ACS with hospital acquired infection	1	0,12	1,195727088	TP1	14
ACS with hospital acquired infection	2	0,15	1,418870639	TP1	14
ACS with hospital acquired infection	3	0,21	1,755342876	TP1	14
ACS with hospital acquired infection	4	0,13	1,275769796	TP1	14
ACS with hospital acquired infection	5	0,05	0,32025835	TP1	14
ACS with hospital acquired infection	6	0,11	1,108715711	TP1	14
ACS with hospital acquired infection	7	0,03	-0,190567273	TP1	14
ACS with hospital acquired infection	8	0,04	0,097114799	TP1	14
ACS with hospital acquired infection	9	0,04	0,097114799	TP1	14
ACS with hospital acquired infection	10	0,01	-1,289179562	TP1	14
ACS with hospital acquired infection	11	0	0	TP1	14
ACS with hospital acquired infection	12	0,01	-1,289179562	TP1	14
ACS with hospital acquired infection	13	0,01	-1,289179562	TP1	14
ACS with hospital acquired infection	14	0,01	-1,289179562	TP1	14
ACS with hospital acquired infection	15	0,01	-1,289179562	TP1	14
ACS with hospital acquired infection	16	0,01	-1,289179562	TP1	14
ACS with hospital acquired infection	17	0	0	TP1	14
ACS with hospital acquired infection	0	0,04	-0,165142891	TP2	14
ACS with hospital acquired infection	1	0,2	1,444295021	TP2	14
ACS with hospital acquired infection	2	0,04	-0,165142891	TP2	14
ACS with hospital acquired infection	3	0,13	1,013512105	TP2	14
ACS with hospital acquired infection	4	0,22	1,539605201	TP2	14
ACS with hospital acquired infection	5	0	0	TP2	14
ACS with hospital acquired infection	6	0,19	1,393001727	TP2	14
ACS with hospital acquired infection	7	0,05	0,05800066	TP2	14
ACS with hospital acquired infection	8	0,01	-1,551437252	TP2	14
ACS with hospital acquired infection	9	0,07	0,394472897	TP2	14
ACS with hospital acquired infection	10	0	0	TP2	14
ACS with hospital acquired infection	11	0	0	TP2	14
ACS with hospital acquired infection	12	0,02	-0,858290072	TP2	14
ACS with hospital acquired infection	13	0,01	-1,551437252	TP2	14
ACS with hospital acquired infection	14	0	0	TP2	14
ACS with hospital acquired infection	15	0	0	TP2	14
ACS with hospital acquired infection	16	0,01	-1,551437252	TP2	14
ACS with hospital acquired infection	0	0,05	0,078318264	TP3	14
ACS with hospital acquired infection	1	0,25	1,687756176	TP3	14
ACS with hospital acquired infection	2	0,07	0,4147905	TP3	14
ACS with hospital acquired infection	3	0,25	1,687756176	TP3	14
ACS with hospital acquired infection	4	0,1	0,771465444	TP3	14
ACS with hospital acquired infection	5	0,03	-0,43250736	TP3	14
ACS with hospital acquired infection	6	0,04	-0,144825288	TP3	14
ACS with hospital acquired infection	7	0,07	0,4147905	TP3	14
ACS with hospital acquired infection	8	0,01	-1,531119649	TP3	14
ACS with hospital acquired infection	9	0,04	-0,144825288	TP3	14
ACS with hospital acquired infection	10	0,01	-1,531119649	TP3	14
ACS with hospital acquired infection	11	0	0	TP3	14
ACS with hospital acquired infection	12	0,02	-0,837972468	TP3	14
ACS with hospital acquired infection	13	0	0	TP3	14
ACS with hospital acquired infection	14	0,03	-0,43250736	TP3	14
ACS with hospital acquired infection	15	0	0	TP3	14
ACS with hospital acquired infection	16	0	0	TP3	14
ACS with hospital acquired infection	18	0	0	TP3	14
ACS with hospital acquired infection	0	0,09	0,99147176	TP4	14
ACS with hospital acquired infection	1	0,28	2,126451693	TP4	14
ACS with hospital acquired infection	2	0,13	1,359196541	TP4	14
ACS with hospital acquired infection	3	0,19	1,738686162	TP4	14
ACS with hospital acquired infection	4	0,08	0,873688725	TP4	14
ACS with hospital acquired infection	5	0,02	-0,512605636	TP4	14
ACS with hospital acquired infection	6	0,05	0,403685096	TP4	14
ACS with hospital acquired infection	7	0,01	-1,205752817	TP4	14
ACS with hospital acquired infection	8	0,03	-0,107140528	TP4	14
ACS with hospital acquired infection	9	0,02	-0,512605636	TP4	14
ACS with hospital acquired infection	10	0,01	-1,205752817	TP4	14
ACS with hospital acquired infection	11	0,02	-0,512605636	TP4	14
ACS with hospital acquired infection	12	0,02	-0,512605636	TP4	14
ACS with hospital acquired infection	13	0,01	-1,205752817	TP4	14
ACS with hospital acquired infection	14	0,01	-1,205752817	TP4	14
ACS with hospital acquired infection	15	0	0	TP4	14
ACS with hospital acquired infection	16	0,02	-0,512605636	TP4	14
ACS with hospital acquired infection	17	0	0	TP4	14
ccs	0	0,22	1,793666419	TP0	15
ccs	1	0,1	1,005209059	TP0	15
ccs	2	0,27	1,998460832	TP0	15
ccs	3	0,07	0,648534115	TP0	15
ccs	4	0,02	-0,604228854	TP0	15
ccs	5	0,09	0,899848543	TP0	15
ccs	6	0,02	-0,604228854	TP0	15
ccs	7	0,07	0,648534115	TP0	15
ccs	8	0,03	-0,198763746	TP0	15
ccs	9	0,03	-0,198763746	TP0	15
ccs	10	0,01	-1,297376034	TP0	15
ccs	11	0,01	-1,297376034	TP0	15
ccs	12	0,01	-1,297376034	TP0	15
ccs	13	0,01	-1,297376034	TP0	15
ccs	14	0,03	-0,198763746	TP0	15
ccs	15	0	0	TP0	15
ccs	16	0	0	TP0	15
ccs	17	0	0	TP0	15
ccs	18	0	0	TP0	15
sterile ACS	0	0,14	1,172203843	TP1	16
sterile ACS	1	0,07	0,479056662	TP1	16
sterile ACS	2	0,15	1,241196714	TP1	16
sterile ACS	3	0,05	0,142584426	TP1	16
sterile ACS	4	0,17	1,366359857	TP1	16
sterile ACS	5	0,06	0,324905983	TP1	16
sterile ACS	6	0,11	0,931041786	TP1	16
sterile ACS	7	0,03	-0,368241198	TP1	16
sterile ACS	8	0,07	0,479056662	TP1	16
sterile ACS	9	0,03	-0,368241198	TP1	16
sterile ACS	10	0,01	-1,466853487	TP1	16
sterile ACS	11	0,03	-0,368241198	TP1	16
sterile ACS	12	0,05	0,142584426	TP1	16
sterile ACS	13	0,02	-0,773706306	TP1	16
sterile ACS	14	0,01	-1,466853487	TP1	16
sterile ACS	15	0,01	-1,466853487	TP1	16
sterile ACS	16	0	0	TP1	16
sterile ACS	0	0,11	1,046359073	TP2	16
sterile ACS	1	0,21	1,692986238	TP2	16
sterile ACS	2	0,14	1,28752113	TP2	16
sterile ACS	3	0,11	1,046359073	TP2	16
sterile ACS	4	0,16	1,421052522	TP2	16
sterile ACS	5	0,07	0,594373949	TP2	16
sterile ACS	6	0,05	0,257901712	TP2	16
sterile ACS	7	0,02	-0,658389019	TP2	16
sterile ACS	8	0,02	-0,658389019	TP2	16
sterile ACS	9	0,01	-1,3515362	TP2	16
sterile ACS	10	0,02	-0,658389019	TP2	16
sterile ACS	11	0,01	-1,3515362	TP2	16
sterile ACS	12	0,04	0,034758161	TP2	16
sterile ACS	13	0,01	-1,3515362	TP2	16
sterile ACS	14	0	0	TP2	16
sterile ACS	15	0,01	-1,3515362	TP2	16
sterile ACS	17	0	0	TP2	16
non-CCS (coronary sclerosis)	0	0,14	1,310564623	TP0	17
non-CCS (coronary sclerosis)	1	0,24	1,849561124	TP0	17
non-CCS (coronary sclerosis)	2	0,19	1,615946273	TP0	17
non-CCS (coronary sclerosis)	3	0,12	1,156413943	TP0	17
non-CCS (coronary sclerosis)	4	0,02	-0,635345526	TP0	17
non-CCS (coronary sclerosis)	5	0,13	1,236456651	TP0	17
non-CCS (coronary sclerosis)	6	0,03	-0,229880418	TP0	17
non-CCS (coronary sclerosis)	7	0,01	-1,328492706	TP0	17
non-CCS (coronary sclerosis)	8	0,05	0,280945206	TP0	17
non-CCS (coronary sclerosis)	9	0,01	-1,328492706	TP0	17
non-CCS (coronary sclerosis)	10	0,01	-1,328492706	TP0	17
non-CCS (coronary sclerosis)	11	0,02	-0,635345526	TP0	17
non-CCS (coronary sclerosis)	12	0,02	-0,635345526	TP0	17
non-CCS (coronary sclerosis)	13	0	0	TP0	17
non-CCS (coronary sclerosis)	14	0,01	-1,328492706	TP0	17
non-CCS (coronary sclerosis)	15	0	0	TP0	17
non-CCS (coronary sclerosis)	17	0	0	TP0	17
ACS with delayed recanalization after vessel occlusion	0	0,37	2,404787149	TP1	18
ACS with delayed recanalization after vessel occlusion	1	0,16	1,566457959	TP1	18
ACS with delayed recanalization after vessel occlusion	2	0,13	1,358818594	TP1	18
ACS with delayed recanalization after vessel occlusion	3	0,07	0,739779386	TP1	18
ACS with delayed recanalization after vessel occlusion	4	0,02	-0,512983583	TP1	18
ACS with delayed recanalization after vessel occlusion	5	0,1	1,09645433	TP1	18
ACS with delayed recanalization after vessel occlusion	6	0	0	TP1	18
ACS with delayed recanalization after vessel occlusion	7	0,02	-0,512983583	TP1	18
ACS with delayed recanalization after vessel occlusion	8	0,05	0,403307149	TP1	18
ACS with delayed recanalization after vessel occlusion	9	0,01	-1,206130763	TP1	18
ACS with delayed recanalization after vessel occlusion	10	0,01	-1,206130763	TP1	18
ACS with delayed recanalization after vessel occlusion	11	0,02	-0,512983583	TP1	18
ACS with delayed recanalization after vessel occlusion	12	0,01	-1,206130763	TP1	18
ACS with delayed recanalization after vessel occlusion	13	0	0	TP1	18
ACS with delayed recanalization after vessel occlusion	14	0,01	-1,206130763	TP1	18
ACS with delayed recanalization after vessel occlusion	15	0	0	TP1	18
ACS with delayed recanalization after vessel occlusion	16	0,01	-1,206130763	TP1	18
ACS with delayed recanalization after vessel occlusion	17	0	0	TP1	18
non-CCS	0	0,19	1,630415159	TP0	19
non-CCS	1	0,21	1,730498618	TP0	19
non-CCS	2	0,21	1,730498618	TP0	19
non-CCS	3	0,05	0,295414093	TP0	19
non-CCS	4	0,04	0,072270541	TP0	19
non-CCS	5	0,07	0,631886329	TP0	19
non-CCS	6	0,03	-0,215411531	TP0	19
non-CCS	7	0,04	0,072270541	TP0	19
non-CCS	8	0,04	0,072270541	TP0	19
non-CCS	9	0,03	-0,215411531	TP0	19
non-CCS	10	0,02	-0,620876639	TP0	19
non-CCS	11	0,02	-0,620876639	TP0	19
non-CCS	12	0,02	-0,620876639	TP0	19
non-CCS	13	0,01	-1,31402382	TP0	19
non-CCS	14	0,01	-1,31402382	TP0	19
non-CCS	15	0	0	TP0	19
non-CCS	16	0	0	TP0	19
non-CCS	17	0,01	-1,31402382	TP0	19
sterile ACS	0	0,14	1,320677353	TP1	20
sterile ACS	1	0,04	0,067914385	TP1	20
sterile ACS	2	0,19	1,626059003	TP1	20
sterile ACS	3	0,07	0,627530173	TP1	20
sterile ACS	4	0,17	1,514833368	TP1	20
sterile ACS	5	0,06	0,473379493	TP1	20
sterile ACS	6	0,11	1,079515296	TP1	20
sterile ACS	7	0,04	0,067914385	TP1	20
sterile ACS	8	0,03	-0,219767688	TP1	20
sterile ACS	9	0,03	-0,219767688	TP1	20
sterile ACS	10	0,01	-1,318379977	TP1	20
sterile ACS	11	0,01	-1,318379977	TP1	20
sterile ACS	12	0,03	-0,219767688	TP1	20
sterile ACS	13	0,03	-0,219767688	TP1	20
sterile ACS	14	0,01	-1,318379977	TP1	20
sterile ACS	15	0,02	-0,625232796	TP1	20
sterile ACS	16	0	0	TP1	20
sterile ACS	17	0,01	-1,318379977	TP1	20
sterile ACS	18	0	0	TP1	20
sterile ACS	0	0,1	1,064262894	TP2	20
sterile ACS	1	0,08	0,841119342	TP2	20
sterile ACS	2	0,1	1,064262894	TP2	20
sterile ACS	3	0,08	0,841119342	TP2	20
sterile ACS	4	0,22	1,852720254	TP2	20
sterile ACS	5	0,03	-0,139709911	TP2	20
sterile ACS	6	0,15	1,469728002	TP2	20
sterile ACS	7	0,03	-0,139709911	TP2	20
sterile ACS	8	0,07	0,70758795	TP2	20
sterile ACS	9	0,02	-0,545175019	TP2	20
sterile ACS	10	0,03	-0,139709911	TP2	20
sterile ACS	11	0,02	-0,545175019	TP2	20
sterile ACS	12	0,03	-0,139709911	TP2	20
sterile ACS	13	0,01	-1,238322199	TP2	20
sterile ACS	14	0,01	-1,238322199	TP2	20
sterile ACS	15	0,01	-1,238322199	TP2	20
sterile ACS	16	0,01	-1,238322199	TP2	20
sterile ACS	17	0,01	-1,238322199	TP2	20
sterile ACS	18	0	0	TP2	20
sterile ACS	0	0,2	1,711263986	TP3	20
sterile ACS	1	0,06	0,507291181	TP3	20
sterile ACS	2	0,11	1,113426985	TP3	20
sterile ACS	3	0,14	1,354589042	TP3	20
sterile ACS	4	0,07	0,661441861	TP3	20
sterile ACS	5	0,14	1,354589042	TP3	20
sterile ACS	6	0,07	0,661441861	TP3	20
sterile ACS	7	0,03	-0,185855999	TP3	20
sterile ACS	8	0,05	0,324969624	TP3	20
sterile ACS	9	0,01	-1,284468288	TP3	20
sterile ACS	10	0,02	-0,591321107	TP3	20
sterile ACS	11	0,01	-1,284468288	TP3	20
sterile ACS	12	0,02	-0,591321107	TP3	20
sterile ACS	13	0,02	-0,591321107	TP3	20
sterile ACS	14	0,02	-0,591321107	TP3	20
sterile ACS	15	0,01	-1,284468288	TP3	20
sterile ACS	16	0,01	-1,284468288	TP3	20
sterile ACS	17	0	0	TP3	20
sterile ACS	18	0	0	TP3	20
non-CCS (coronary sclerosis)	0	0,14	1,308060981	TP0	21
non-CCS (coronary sclerosis)	1	0,11	1,066898924	TP0	21
non-CCS (coronary sclerosis)	2	0,23	1,804497868	TP0	21
non-CCS (coronary sclerosis)	3	0,07	0,614913801	TP0	21
non-CCS (coronary sclerosis)	4	0,04	0,055298013	TP0	21
non-CCS (coronary sclerosis)	5	0,26	1,92710019	TP0	21
non-CCS (coronary sclerosis)	6	0,03	-0,23238406	TP0	21
non-CCS (coronary sclerosis)	7	0,01	-1,330996348	TP0	21
non-CCS (coronary sclerosis)	8	0,04	0,055298013	TP0	21
non-CCS (coronary sclerosis)	9	0,02	-0,637849168	TP0	21
non-CCS (coronary sclerosis)	10	0,01	-1,330996348	TP0	21
non-CCS (coronary sclerosis)	11	0,02	-0,637849168	TP0	21
non-CCS (coronary sclerosis)	12	0,01	-1,330996348	TP0	21
non-CCS (coronary sclerosis)	13	0,01	-1,330996348	TP0	21
non-CCS (coronary sclerosis)	14	0	0	TP0	21
non-CCS (coronary sclerosis)	15	0	0	TP0	21
non-CCS (coronary sclerosis)	16	0	0	TP0	21
non-CCS (coronary sclerosis)	17	0	0	TP0	21
non-CCS (coronary sclerosis)	18	0	0	TP0	21
sterile ACS	0	0,1	1,015028999	TP1	22
sterile ACS	1	0,05	0,321881818	TP1	22
sterile ACS	2	0,22	1,803486359	TP1	22
sterile ACS	3	0,06	0,504203375	TP1	22
sterile ACS	4	0,19	1,656882885	TP1	22
sterile ACS	5	0,06	0,504203375	TP1	22
sterile ACS	6	0,07	0,658354055	TP1	22
sterile ACS	7	0,03	-0,188943805	TP1	22
sterile ACS	8	0,14	1,351501236	TP1	22
sterile ACS	9	0,01	-1,287556094	TP1	22
sterile ACS	10	0,04	0,098738267	TP1	22
sterile ACS	11	0,01	-1,287556094	TP1	22
sterile ACS	12	0,01	-1,287556094	TP1	22
sterile ACS	13	0,01	-1,287556094	TP1	22
sterile ACS	14	0,01	-1,287556094	TP1	22
sterile ACS	15	0,01	-1,287556094	TP1	22
sterile ACS	16	0	0	TP1	22
sterile ACS	18	0	0	TP1	22
sterile ACS	0	0,14	1,298708542	TP2	22
sterile ACS	1	0,19	1,604090192	TP2	22
sterile ACS	2	0,17	1,492864556	TP2	22
sterile ACS	3	0,13	1,22460057	TP2	22
sterile ACS	4	0,08	0,739092754	TP2	22
sterile ACS	5	0,02	-0,647201607	TP2	22
sterile ACS	6	0,02	-0,647201607	TP2	22
sterile ACS	7	0,01	-1,340348788	TP2	22
sterile ACS	8	0,15	1,367701413	TP2	22
sterile ACS	9	0	0	TP2	22
sterile ACS	10	0,05	0,269089125	TP2	22
sterile ACS	11	0,01	-1,340348788	TP2	22
sterile ACS	12	0,01	-1,340348788	TP2	22
sterile ACS	13	0,01	-1,340348788	TP2	22
sterile ACS	14	0,01	-1,340348788	TP2	22
sterile ACS	15	0	0	TP2	22
sterile ACS	16	0	0	TP2	22
sterile ACS	17	0	0	TP2	22
sterile ACS	0	0,14	1,144689817	TP3	22
sterile ACS	1	0,14	1,144689817	TP3	22
sterile ACS	2	0,17	1,338845831	TP3	22
sterile ACS	3	0,15	1,213682689	TP3	22
sterile ACS	4	0,03	-0,395755224	TP3	22
sterile ACS	5	0,04	-0,108073151	TP3	22
sterile ACS	6	0,01	-1,494367513	TP3	22
sterile ACS	7	0,01	-1,494367513	TP3	22
sterile ACS	8	0,19	1,450071467	TP3	22
sterile ACS	9	0	0	TP3	22
sterile ACS	10	0,06	0,297391957	TP3	22
sterile ACS	11	0,02	-0,801220332	TP3	22
sterile ACS	12	0,01	-1,494367513	TP3	22
sterile ACS	13	0	0	TP3	22
sterile ACS	14	0,02	-0,801220332	TP3	22
sterile ACS	15	0	0	TP3	22
sterile ACS	16	0	0	TP3	22
sterile ACS	17	0	0	TP3	22
sterile ACS	18	0	0	TP3	22
non-CCS	0	0,28	2,025237423	TP0	25
non-CCS	1	0,18	1,583404671	TP0	25
non-CCS	2	0,11	1,090928185	TP0	25
non-CCS	3	0,04	0,079327274	TP0	25
non-CCS	4	0,09	0,89025749	TP0	25
non-CCS	5	0,03	-0,208354799	TP0	25
non-CCS	6	0,07	0,638943062	TP0	25
non-CCS	7	0,03	-0,208354799	TP0	25
non-CCS	8	0,06	0,484792382	TP0	25
non-CCS	9	0,02	-0,613819907	TP0	25
non-CCS	10	0,04	0,079327274	TP0	25
non-CCS	11	0,02	-0,613819907	TP0	25
non-CCS	12	0,01	-1,306967087	TP0	25
non-CCS	13	0,01	-1,306967087	TP0	25
non-CCS	14	0,01	-1,306967087	TP0	25
non-CCS	15	0	0	TP0	25
non-CCS	16	0,01	-1,306967087	TP0	25
non-CCS	17	0	0	TP0	25
non-CCS	18	0	0	TP0	25
ACS with hospital acquired infection	0	0,25	1,830736502	TP3	26
ACS with hospital acquired infection	1	0,14	1,250918007	TP3	26
ACS with hospital acquired infection	2	0,07	0,557770827	TP3	26
ACS with hospital acquired infection	3	0,16	1,3844494	TP3	26
ACS with hospital acquired infection	4	0,08	0,691302219	TP3	26
ACS with hospital acquired infection	5	0,05	0,22129859	TP3	26
ACS with hospital acquired infection	6	0,04	-0,001844961	TP3	26
ACS with hospital acquired infection	7	0,11	1,00975595	TP3	26
ACS with hospital acquired infection	8	0,02	-0,694992142	TP3	26
ACS with hospital acquired infection	9	0,01	-1,388139322	TP3	26
ACS with hospital acquired infection	10	0,02	-0,694992142	TP3	26
ACS with hospital acquired infection	11	0,02	-0,694992142	TP3	26
ACS with hospital acquired infection	12	0,01	-1,388139322	TP3	26
ACS with hospital acquired infection	13	0,01	-1,388139322	TP3	26
ACS with hospital acquired infection	14	0,02	-0,694992142	TP3	26
ACS with hospital acquired infection	15	0	0	TP3	26
ACS with hospital acquired infection	17	0	0	TP3	26
ACS with hospital acquired infection	0	0,33	2,403083537	TP4	26
ACS with hospital acquired infection	1	0,18	1,796947734	TP4	26
ACS with hospital acquired infection	2	0,13	1,471525333	TP4	26
ACS with hospital acquired infection	3	0,16	1,679164698	TP4	26
ACS with hospital acquired infection	4	0,02	-0,400276844	TP4	26
ACS with hospital acquired infection	5	0,06	0,698335445	TP4	26
ACS with hospital acquired infection	6	0,01	-1,093424024	TP4	26
ACS with hospital acquired infection	7	0,01	-1,093424024	TP4	26
ACS with hospital acquired infection	8	0,01	-1,093424024	TP4	26
ACS with hospital acquired infection	9	0,01	-1,093424024	TP4	26
ACS with hospital acquired infection	10	0,01	-1,093424024	TP4	26
ACS with hospital acquired infection	11	0,01	-1,093424024	TP4	26
ACS with hospital acquired infection	12	0	0	TP4	26
ACS with hospital acquired infection	13	0	0	TP4	26
ACS with hospital acquired infection	14	0,01	-1,093424024	TP4	26
ACS with hospital acquired infection	15	0	0	TP4	26
ACS with hospital acquired infection	16	0,03	0,005188265	TP4	26
ACS with hospital acquired infection	17	0	0	TP4	26
ccs	0	0,09	0,775609641	TP0	27
ccs	1	0,09	0,775609641	TP0	27
ccs	2	0,05	0,187822976	TP0	27
ccs	3	0,14	1,217442393	TP0	27
ccs	4	0,11	0,976280336	TP0	27
ccs	5	0,03	-0,323002648	TP0	27
ccs	6	0,17	1,411598408	TP0	27
ccs	7	0,11	0,976280336	TP0	27
ccs	8	0,01	-1,421614936	TP0	27
ccs	9	0,06	0,370144533	TP0	27
ccs	10	0,01	-1,421614936	TP0	27
ccs	11	0,02	-0,728467756	TP0	27
ccs	12	0,02	-0,728467756	TP0	27
ccs	13	0,03	-0,323002648	TP0	27
ccs	14	0,01	-1,421614936	TP0	27
ccs	15	0,03	-0,323002648	TP0	27
ccs	16	0	0	TP0	27
ccs	17	0	0	TP0	27
ccs	18	0	0	TP0	27
ACS with hospital acquired infection	0	0,02	-0,465640208	TP1	28
ACS with hospital acquired infection	1	0,08	0,920654154	TP1	28
ACS with hospital acquired infection	2	0,01	-1,158787388	TP1	28
ACS with hospital acquired infection	3	0,11	1,239107885	TP1	28
ACS with hospital acquired infection	4	0,34	2,367573137	TP1	28
ACS with hospital acquired infection	5	0,02	-0,465640208	TP1	28
ACS with hospital acquired infection	6	0,29	2,208508442	TP1	28
ACS with hospital acquired infection	7	0,04	0,227506973	TP1	28
ACS with hospital acquired infection	8	0,01	-1,158787388	TP1	28
ACS with hospital acquired infection	9	0,02	-0,465640208	TP1	28
ACS with hospital acquired infection	10	0	0	TP1	28
ACS with hospital acquired infection	11	0,01	-1,158787388	TP1	28
ACS with hospital acquired infection	12	0,02	-0,465640208	TP1	28
ACS with hospital acquired infection	13	0,01	-1,158787388	TP1	28
ACS with hospital acquired infection	15	0,02	-0,465640208	TP1	28
ACS with hospital acquired infection	16	0	0	TP1	28
ACS with hospital acquired infection	17	0	0	TP1	28
ACS with hospital acquired infection	0	0,08	0,773542879	TP2	28
ACS with hospital acquired infection	1	0,19	1,638540317	TP2	28
ACS with hospital acquired infection	2	0,09	0,891325915	TP2	28
ACS with hospital acquired infection	3	0,17	1,527314682	TP2	28
ACS with hospital acquired infection	4	0,18	1,584473096	TP2	28
ACS with hospital acquired infection	5	0,04	0,080395699	TP2	28
ACS with hospital acquired infection	6	0,04	0,080395699	TP2	28
ACS with hospital acquired infection	7	0,12	1,179007988	TP2	28
ACS with hospital acquired infection	8	0,04	0,080395699	TP2	28
ACS with hospital acquired infection	9	0,01	-1,305898662	TP2	28
ACS with hospital acquired infection	10	0,01	-1,305898662	TP2	28
ACS with hospital acquired infection	11	0,01	-1,305898662	TP2	28
ACS with hospital acquired infection	12	0	0	TP2	28
ACS with hospital acquired infection	13	0,01	-1,305898662	TP2	28
ACS with hospital acquired infection	15	0,01	-1,305898662	TP2	28
ACS with hospital acquired infection	16	0,01	-1,305898662	TP2	28
ACS with hospital acquired infection	17	0	0	TP2	28
ACS with hospital acquired infection	0	0,03	-0,168273981	TP3	28
ACS with hospital acquired infection	1	0,05	0,342551642	TP3	28
ACS with hospital acquired infection	2	0,05	0,342551642	TP3	28
ACS with hospital acquired infection	3	0,07	0,679023879	TP3	28
ACS with hospital acquired infection	4	0,19	1,677552709	TP3	28
ACS with hospital acquired infection	5	0,06	0,524873199	TP3	28
ACS with hospital acquired infection	6	0,11	1,131009003	TP3	28
ACS with hospital acquired infection	7	0,34	2,259474255	TP3	28
ACS with hospital acquired infection	8	0,01	-1,26688627	TP3	28
ACS with hospital acquired infection	9	0,02	-0,573739089	TP3	28
ACS with hospital acquired infection	10	0,01	-1,26688627	TP3	28
ACS with hospital acquired infection	11	0	0	TP3	28
ACS with hospital acquired infection	12	0,01	-1,26688627	TP3	28
ACS with hospital acquired infection	13	0,02	-0,573739089	TP3	28
ACS with hospital acquired infection	14	0,02	-0,573739089	TP3	28
ACS with hospital acquired infection	15	0,01	-1,26688627	TP3	28
ACS with hospital acquired infection	16	0	0	TP3	28
ACS with hospital acquired infection	17	0	0	TP3	28
ACS with hospital acquired infection	0	0,11	1,295613135	TP4	28
ACS with hospital acquired infection	1	0,23	2,033212078	TP4	28
ACS with hospital acquired infection	2	0,17	1,730931206	TP4	28
ACS with hospital acquired infection	3	0,11	1,295613135	TP4	28
ACS with hospital acquired infection	4	0,09	1,094942439	TP4	28
ACS with hospital acquired infection	5	0,09	1,094942439	TP4	28
ACS with hospital acquired infection	6	0,03	-0,00366985	TP4	28
ACS with hospital acquired infection	7	0,03	-0,00366985	TP4	28
ACS with hospital acquired infection	8	0,02	-0,409134958	TP4	28
ACS with hospital acquired infection	9	0,01	-1,102282138	TP4	28
ACS with hospital acquired infection	10	0,03	-0,00366985	TP4	28
ACS with hospital acquired infection	11	0,02	-0,409134958	TP4	28
ACS with hospital acquired infection	12	0,01	-1,102282138	TP4	28
ACS with hospital acquired infection	13	0,01	-1,102282138	TP4	28
ACS with hospital acquired infection	14	0,01	-1,102282138	TP4	28
ACS with hospital acquired infection	15	0,01	-1,102282138	TP4	28
ACS with hospital acquired infection	16	0,01	-1,102282138	TP4	28
ACS with hospital acquired infection	17	0,01	-1,102282138	TP4	28
ACS with hospital acquired infection	18	0	0	TP4	28
ccs	0	0,16	1,537496837	TP0	29
ccs	1	0,06	0,556667584	TP0	29
ccs	2	0,24	1,942961945	TP0	29
ccs	3	0,06	0,556667584	TP0	29
ccs	4	0,06	0,556667584	TP0	29
ccs	5	0,16	1,537496837	TP0	29
ccs	6	0,01	-1,235091885	TP0	29
ccs	7	0,06	0,556667584	TP0	29
ccs	8	0,06	0,556667584	TP0	29
ccs	9	0,02	-0,541944705	TP0	29
ccs	10	0,01	-1,235091885	TP0	29
ccs	11	0,04	0,151202476	TP0	29
ccs	12	0,01	-1,235091885	TP0	29
ccs	13	0,01	-1,235091885	TP0	29
ccs	14	0,01	-1,235091885	TP0	29
ccs	15	0	0	TP0	29
ccs	16	0,01	-1,235091885	TP0	29
ccs	18	0	0	TP0	29
sterile ACS	0	0,17	1,58939656	TP1	30
sterile ACS	1	0,08	0,835624758	TP1	30
sterile ACS	2	0,02	-0,550669603	TP1	30
sterile ACS	3	0,22	1,847225669	TP1	30
sterile ACS	4	0,17	1,58939656	TP1	30
sterile ACS	5	0,03	-0,145204495	TP1	30
sterile ACS	6	0,15	1,464233417	TP1	30
sterile ACS	7	0,02	-0,550669603	TP1	30
sterile ACS	8	0,02	-0,550669603	TP1	30
sterile ACS	9	0,02	-0,550669603	TP1	30
sterile ACS	10	0,02	-0,550669603	TP1	30
sterile ACS	11	0,03	-0,145204495	TP1	30
sterile ACS	12	0,01	-1,243816784	TP1	30
sterile ACS	13	0,01	-1,243816784	TP1	30
sterile ACS	14	0	0	TP1	30
sterile ACS	15	0,01	-1,243816784	TP1	30
sterile ACS	16	0,02	-0,550669603	TP1	30
sterile ACS	17	0	0	TP1	30
sterile ACS	18	0	0	TP1	30
sterile ACS	0	0,19	1,687292708	TP2	30
sterile ACS	1	0,13	1,307803086	TP2	30
sterile ACS	2	0,08	0,82229527	TP2	30
sterile ACS	3	0,24	1,920907559	TP2	30
sterile ACS	4	0,1	1,045438822	TP2	30
sterile ACS	5	0,03	-0,158533983	TP2	30
sterile ACS	6	0,02	-0,563999091	TP2	30
sterile ACS	7	0,07	0,688763878	TP2	30
sterile ACS	8	0,02	-0,563999091	TP2	30
sterile ACS	9	0,02	-0,563999091	TP2	30
sterile ACS	10	0,02	-0,563999091	TP2	30
sterile ACS	11	0,03	-0,158533983	TP2	30
sterile ACS	12	0,01	-1,257146271	TP2	30
sterile ACS	13	0,02	-0,563999091	TP2	30
sterile ACS	14	0,01	-1,257146271	TP2	30
sterile ACS	15	0,01	-1,257146271	TP2	30
sterile ACS	16	0,02	-0,563999091	TP2	30
sterile ACS	17	0	0	TP2	30
sterile ACS	0	0,3	2,333249504	TP3	30
sterile ACS	1	0,13	1,49700148	TP3	30
sterile ACS	2	0,16	1,704640845	TP3	30
sterile ACS	3	0,16	1,704640845	TP3	30
sterile ACS	4	0,02	-0,374800697	TP3	30
sterile ACS	5	0,06	0,723811592	TP3	30
sterile ACS	6	0,02	-0,374800697	TP3	30
sterile ACS	7	0,01	-1,067947877	TP3	30
sterile ACS	8	0,02	-0,374800697	TP3	30
sterile ACS	9	0	0	TP3	30
sterile ACS	10	0,01	-1,067947877	TP3	30
sterile ACS	11	0,02	-0,374800697	TP3	30
sterile ACS	13	0,01	-1,067947877	TP3	30
sterile ACS	14	0,02	-0,374800697	TP3	30
sterile ACS	15	0,02	-0,374800697	TP3	30
sterile ACS	16	0,02	-0,374800697	TP3	30
sterile ACS	17	0,01	-1,067947877	TP3	30
sterile ACS	18	0,01	-1,067947877	TP3	30
sterile ACS	0	0,34	2,053019511	TP4	30
sterile ACS	1	0,15	1,234709187	TP4	30
sterile ACS	2	0,05	0,136096899	TP4	30
sterile ACS	3	0,17	1,35987233	TP4	30
sterile ACS	4	0,03	-0,374728725	TP4	30
sterile ACS	5	0,05	0,136096899	TP4	30
sterile ACS	6	0,01	-1,473341014	TP4	30
sterile ACS	7	0,02	-0,780193833	TP4	30
sterile ACS	8	0,04	-0,087046653	TP4	30
sterile ACS	9	0	0	TP4	30
sterile ACS	10	0,04	-0,087046653	TP4	30
sterile ACS	11	0,05	0,136096899	TP4	30
sterile ACS	12	0	0	TP4	30
sterile ACS	13	0	0	TP4	30
sterile ACS	14	0,01	-1,473341014	TP4	30
sterile ACS	15	0	0	TP4	30
sterile ACS	16	0,02	-0,780193833	TP4	30
sterile ACS	17	0	0	TP4	30
ccs	0	0,2	1,671864014	TP0	31
ccs	1	0,23	1,811625957	TP0	31
ccs	2	0,15	1,384181942	TP0	31
ccs	3	0,09	0,873356318	TP0	31
ccs	4	0,02	-0,630721079	TP0	31
ccs	5	0,2	1,671864014	TP0	31
ccs	6	0,02	-0,630721079	TP0	31
ccs	7	0,01	-1,323868259	TP0	31
ccs	8	0,03	-0,225255971	TP0	31
ccs	9	0,01	-1,323868259	TP0	31
ccs	10	0	0	TP0	31
ccs	11	0,02	-0,630721079	TP0	31
ccs	12	0	0	TP0	31
ccs	13	0	0	TP0	31
ccs	14	0,01	-1,323868259	TP0	31
ccs	15	0	0	TP0	31
ccs	16	0	0	TP0	31
ccs	17	0	0	TP0	31
ccs	18	0,01	-1,323868259	TP0	31
sterile ACS	0	0,05	0,521724172	TP1	32
sterile ACS	1	0,08	0,991727801	TP1	32
sterile ACS	2	0,02	-0,39456656	TP1	32
sterile ACS	3	0,18	1,802658018	TP1	32
sterile ACS	4	0,15	1,620336461	TP1	32
sterile ACS	5	0,01	-1,08771374	TP1	32
sterile ACS	6	0,31	2,346273464	TP1	32
sterile ACS	7	0,09	1,109510837	TP1	32
sterile ACS	8	0,02	-0,39456656	TP1	32
sterile ACS	9	0,03	0,010898548	TP1	32
sterile ACS	10	0,01	-1,08771374	TP1	32
sterile ACS	11	0,01	-1,08771374	TP1	32
sterile ACS	12	0,01	-1,08771374	TP1	32
sterile ACS	13	0,01	-1,08771374	TP1	32
sterile ACS	14	0	0	TP1	32
sterile ACS	15	0,01	-1,08771374	TP1	32
sterile ACS	16	0,01	-1,08771374	TP1	32
sterile ACS	17	0	0	TP1	32
sterile ACS	0	0,08	0,711308651	TP2	32
sterile ACS	1	0,26	1,889963647	TP2	32
sterile ACS	2	0,05	0,241305022	TP2	32
sterile ACS	3	0,13	1,196816467	TP2	32
sterile ACS	4	0,14	1,270924439	TP2	32
sterile ACS	5	0,01	-1,368132891	TP2	32
sterile ACS	6	0,1	0,934452202	TP2	32
sterile ACS	7	0,03	-0,269520602	TP2	32
sterile ACS	8	0,06	0,423626579	TP2	32
sterile ACS	9	0,02	-0,67498571	TP2	32
sterile ACS	10	0,06	0,423626579	TP2	32
sterile ACS	11	0,02	-0,67498571	TP2	32
sterile ACS	12	0,01	-1,368132891	TP2	32
sterile ACS	13	0,01	-1,368132891	TP2	32
sterile ACS	14	0	0	TP2	32
sterile ACS	16	0,01	-1,368132891	TP2	32
sterile ACS	17	0	0	TP2	32
sterile ACS	0	0,08	0,647516917	TP3	32
sterile ACS	1	0,18	1,458447133	TP3	32
sterile ACS	2	0,1	0,870660468	TP3	32
sterile ACS	3	0,05	0,177513288	TP3	32
sterile ACS	4	0,11	0,965970648	TP3	32
sterile ACS	5	0,02	-0,738777444	TP3	32
sterile ACS	6	0,14	1,207132705	TP3	32
sterile ACS	7	0,16	1,340664097	TP3	32
sterile ACS	8	0,05	0,177513288	TP3	32
sterile ACS	9	0,02	-0,738777444	TP3	32
sterile ACS	10	0,03	-0,333312336	TP3	32
sterile ACS	11	0,01	-1,431924625	TP3	32
sterile ACS	12	0,01	-1,431924625	TP3	32
sterile ACS	13	0,02	-0,738777444	TP3	32
sterile ACS	14	0,01	-1,431924625	TP3	32
sterile ACS	15	0	0	TP3	32
sterile ACS	16	0	0	TP3	32
sterile ACS	17	0	0	TP3	32
sterile ACS	0	0,07	0,648487517	TP4	32
sterile ACS	1	0,25	1,921453193	TP4	32
sterile ACS	2	0,03	-0,198810343	TP4	32
sterile ACS	3	0,11	1,100472641	TP4	32
sterile ACS	4	0,09	0,899801946	TP4	32
sterile ACS	5	0,02	-0,604275451	TP4	32
sterile ACS	6	0,19	1,647016348	TP4	32
sterile ACS	7	0,02	-0,604275451	TP4	32
sterile ACS	8	0,05	0,312015281	TP4	32
sterile ACS	9	0,02	-0,604275451	TP4	32
sterile ACS	10	0,04	0,08887173	TP4	32
sterile ACS	11	0,03	-0,198810343	TP4	32
sterile ACS	12	0,01	-1,297422632	TP4	32
sterile ACS	13	0,02	-0,604275451	TP4	32
sterile ACS	14	0,01	-1,297422632	TP4	32
sterile ACS	15	0,02	-0,604275451	TP4	32
sterile ACS	16	0,02	-0,604275451	TP4	32
sterile ACS	17	0	0	TP4	32
sterile ACS	18	0	0	TP4	32
non-CCS (coronary sclerosis)	0	0,15	1,401224998	TP0	33
non-CCS (coronary sclerosis)	1	0,04	0,079469158	TP0	33
non-CCS (coronary sclerosis)	2	0,12	1,178081447	TP0	33
non-CCS (coronary sclerosis)	3	0,11	1,09107007	TP0	33
non-CCS (coronary sclerosis)	4	0,11	1,09107007	TP0	33
non-CCS (coronary sclerosis)	5	0,08	0,772616339	TP0	33
non-CCS (coronary sclerosis)	6	0,18	1,583546555	TP0	33
non-CCS (coronary sclerosis)	7	0,06	0,484934266	TP0	33
non-CCS (coronary sclerosis)	8	0,04	0,079469158	TP0	33
non-CCS (coronary sclerosis)	9	0,04	0,079469158	TP0	33
non-CCS (coronary sclerosis)	10	0	0	TP0	33
non-CCS (coronary sclerosis)	11	0,01	-1,306825203	TP0	33
non-CCS (coronary sclerosis)	12	0,01	-1,306825203	TP0	33
non-CCS (coronary sclerosis)	13	0,01	-1,306825203	TP0	33
non-CCS (coronary sclerosis)	14	0,01	-1,306825203	TP0	33
non-CCS (coronary sclerosis)	15	0,01	-1,306825203	TP0	33
non-CCS (coronary sclerosis)	16	0,01	-1,306825203	TP0	33
non-CCS (coronary sclerosis)	18	0	0	TP0	33
ACS with delayed recanalization after vessel occlusion	0	0,08	0,722827388	TP2	34
ACS with delayed recanalization after vessel occlusion	1	0,08	0,722827388	TP2	34
ACS with delayed recanalization after vessel occlusion	2	0,18	1,533757604	TP2	34
ACS with delayed recanalization after vessel occlusion	3	0,14	1,282443176	TP2	34
ACS with delayed recanalization after vessel occlusion	4	0,13	1,208335203	TP2	34
ACS with delayed recanalization after vessel occlusion	5	0,05	0,252823758	TP2	34
ACS with delayed recanalization after vessel occlusion	6	0,13	1,208335203	TP2	34
ACS with delayed recanalization after vessel occlusion	7	0,13	1,208335203	TP2	34
ACS with delayed recanalization after vessel occlusion	8	0,01	-1,356614154	TP2	34
ACS with delayed recanalization after vessel occlusion	9	0,01	-1,356614154	TP2	34
ACS with delayed recanalization after vessel occlusion	10	0,01	-1,356614154	TP2	34
ACS with delayed recanalization after vessel occlusion	11	0,01	-1,356614154	TP2	34
ACS with delayed recanalization after vessel occlusion	12	0,01	-1,356614154	TP2	34
ACS with delayed recanalization after vessel occlusion	13	0,01	-1,356614154	TP2	34
ACS with delayed recanalization after vessel occlusion	14	0	0	TP2	34
ACS with delayed recanalization after vessel occlusion	15	0	0	TP2	34
ACS with delayed recanalization after vessel occlusion	16	0	0	TP2	34
ACS with delayed recanalization after vessel occlusion	17	0	0	TP2	34
ACS with delayed recanalization after vessel occlusion	0	0,17	1,463944087	TP3	34
ACS with delayed recanalization after vessel occlusion	1	0,1	0,933315836	TP3	34
ACS with delayed recanalization after vessel occlusion	2	0,24	1,808784573	TP3	34
ACS with delayed recanalization after vessel occlusion	3	0,18	1,521102501	TP3	34
ACS with delayed recanalization after vessel occlusion	4	0,05	0,240168655	TP3	34
ACS with delayed recanalization after vessel occlusion	5	0,08	0,710172285	TP3	34
ACS with delayed recanalization after vessel occlusion	6	0,06	0,422490212	TP3	34
ACS with delayed recanalization after vessel occlusion	7	0,03	-0,270656968	TP3	34
ACS with delayed recanalization after vessel occlusion	8	0,02	-0,676122076	TP3	34
ACS with delayed recanalization after vessel occlusion	9	0,01	-1,369269257	TP3	34
ACS with delayed recanalization after vessel occlusion	10	0,02	-0,676122076	TP3	34
ACS with delayed recanalization after vessel occlusion	11	0,01	-1,369269257	TP3	34
ACS with delayed recanalization after vessel occlusion	12	0,01	-1,369269257	TP3	34
ACS with delayed recanalization after vessel occlusion	13	0	0	TP3	34
ACS with delayed recanalization after vessel occlusion	14	0,01	-1,369269257	TP3	34
ACS with delayed recanalization after vessel occlusion	15	0	0	TP3	34
ACS with delayed recanalization after vessel occlusion	16	0	0	TP3	34
ACS with delayed recanalization after vessel occlusion	17	0	0	TP3	34
ACS with delayed recanalization after vessel occlusion	18	0	0	TP3	34
ACS with delayed recanalization after vessel occlusion	0	0,15	1,333005275	TP4	34
ACS with delayed recanalization after vessel occlusion	1	0,16	1,397543796	TP4	34
ACS with delayed recanalization after vessel occlusion	2	0,25	1,843830899	TP4	34
ACS with delayed recanalization after vessel occlusion	3	0,13	1,189904431	TP4	34
ACS with delayed recanalization after vessel occlusion	4	0,02	-0,681897746	TP4	34
ACS with delayed recanalization after vessel occlusion	5	0,07	0,570865223	TP4	34
ACS with delayed recanalization after vessel occlusion	6	0,01	-1,375044926	TP4	34
ACS with delayed recanalization after vessel occlusion	7	0,01	-1,375044926	TP4	34
ACS with delayed recanalization after vessel occlusion	8	0,07	0,570865223	TP4	34
ACS with delayed recanalization after vessel occlusion	9	0,01	-1,375044926	TP4	34
ACS with delayed recanalization after vessel occlusion	10	0,05	0,234392986	TP4	34
ACS with delayed recanalization after vessel occlusion	11	0,01	-1,375044926	TP4	34
ACS with delayed recanalization after vessel occlusion	12	0	0	TP4	34
ACS with delayed recanalization after vessel occlusion	13	0	0	TP4	34
ACS with delayed recanalization after vessel occlusion	14	0,02	-0,681897746	TP4	34
ACS with delayed recanalization after vessel occlusion	15	0	0	TP4	34
ACS with delayed recanalization after vessel occlusion	16	0,03	-0,276432637	TP4	34
ACS with delayed recanalization after vessel occlusion	17	0	0	TP4	34
non-CCS (coronary sclerosis)	0	0,13	1,16978546	TP0	35
non-CCS (coronary sclerosis)	1	0,12	1,089742752	TP0	35
non-CCS (coronary sclerosis)	2	0,1	0,907421195	TP0	35
non-CCS (coronary sclerosis)	3	0,14	1,243893432	TP0	35
non-CCS (coronary sclerosis)	4	0,1	0,907421195	TP0	35
non-CCS (coronary sclerosis)	5	0,13	1,16978546	TP0	35
non-CCS (coronary sclerosis)	6	0,12	1,089742752	TP0	35
non-CCS (coronary sclerosis)	7	0,01	-1,395163898	TP0	35
non-CCS (coronary sclerosis)	8	0,04	-0,008869537	TP0	35
non-CCS (coronary sclerosis)	9	0,03	-0,296551609	TP0	35
non-CCS (coronary sclerosis)	10	0,01	-1,395163898	TP0	35
non-CCS (coronary sclerosis)	11	0,01	-1,395163898	TP0	35
non-CCS (coronary sclerosis)	12	0,03	-0,296551609	TP0	35
non-CCS (coronary sclerosis)	13	0,01	-1,395163898	TP0	35
non-CCS (coronary sclerosis)	14	0	0	TP0	35
non-CCS (coronary sclerosis)	15	0,01	-1,395163898	TP0	35
non-CCS (coronary sclerosis)	17	0	0	TP0	35
non-CCS (coronary sclerosis)	18	0	0	TP0	35
sterile ACS	0	0,13	1,306433728	TP1	36
sterile ACS	1	0,1	1,044069463	TP1	36
sterile ACS	2	0,02	-0,565368449	TP1	36
sterile ACS	3	0,1	1,044069463	TP1	36
sterile ACS	4	0,3	2,142681752	TP1	36
sterile ACS	5	0,03	-0,159903341	TP1	36
sterile ACS	6	0,11	1,139379643	TP1	36
sterile ACS	7	0,01	-1,25851563	TP1	36
sterile ACS	8	0,06	0,53324384	TP1	36
sterile ACS	10	0,06	0,53324384	TP1	36
sterile ACS	11	0,02	-0,565368449	TP1	36
sterile ACS	12	0,01	-1,25851563	TP1	36
sterile ACS	13	0,03	-0,159903341	TP1	36
sterile ACS	14	0	0	TP1	36
sterile ACS	15	0,01	-1,25851563	TP1	36
sterile ACS	16	0,01	-1,25851563	TP1	36
sterile ACS	17	0,01	-1,25851563	TP1	36
sterile ACS	0	0,1	1,028169008	TP2	36
sterile ACS	1	0,19	1,670022894	TP2	36
sterile ACS	2	0,03	-0,175803796	TP2	36
sterile ACS	3	0,12	1,210490565	TP2	36
sterile ACS	4	0,26	1,983680453	TP2	36
sterile ACS	5	0,02	-0,581268904	TP2	36
sterile ACS	6	0,04	0,111878276	TP2	36
sterile ACS	7	0,03	-0,175803796	TP2	36
sterile ACS	8	0,07	0,671494064	TP2	36
sterile ACS	9	0	0	TP2	36
sterile ACS	10	0,06	0,517343384	TP2	36
sterile ACS	11	0,02	-0,581268904	TP2	36
sterile ACS	12	0,01	-1,274416085	TP2	36
sterile ACS	13	0,01	-1,274416085	TP2	36
sterile ACS	14	0,01	-1,274416085	TP2	36
sterile ACS	15	0,02	-0,581268904	TP2	36
sterile ACS	16	0,01	-1,274416085	TP2	36
sterile ACS	0	0,18	1,543705016	TP3	36
sterile ACS	1	0,16	1,42592198	TP3	36
sterile ACS	2	0,08	0,7327748	TP3	36
sterile ACS	3	0,1	0,955918351	TP3	36
sterile ACS	4	0,11	1,051228531	TP3	36
sterile ACS	5	0,04	0,039627619	TP3	36
sterile ACS	6	0,04	0,039627619	TP3	36
sterile ACS	7	0,02	-0,653519561	TP3	36
sterile ACS	8	0,1	0,955918351	TP3	36
sterile ACS	9	0	0	TP3	36
sterile ACS	10	0,06	0,445092727	TP3	36
sterile ACS	11	0,03	-0,248054453	TP3	36
sterile ACS	12	0,02	-0,653519561	TP3	36
sterile ACS	13	0,01	-1,346666742	TP3	36
sterile ACS	14	0,03	-0,248054453	TP3	36
sterile ACS	15	0,01	-1,346666742	TP3	36
sterile ACS	16	0,01	-1,346666742	TP3	36
sterile ACS	17	0	0	TP3	36
sterile ACS	18	0,01	-1,346666742	TP3	36
non-CCS (coronary sclerosis)	0	0,08	0,557151314	TP0	37
non-CCS (coronary sclerosis)	1	0,12	0,962616422	TP0	37
non-CCS (coronary sclerosis)	2	0,19	1,422148751	TP0	37
non-CCS (coronary sclerosis)	3	0,14	1,116767102	TP0	37
non-CCS (coronary sclerosis)	4	0,07	0,423619921	TP0	37
non-CCS (coronary sclerosis)	5	0,08	0,557151314	TP0	37
non-CCS (coronary sclerosis)	6	0,15	1,185759973	TP0	37
non-CCS (coronary sclerosis)	7	0,07	0,423619921	TP0	37
non-CCS (coronary sclerosis)	8	0,03	-0,423677939	TP0	37
non-CCS (coronary sclerosis)	9	0,04	-0,135995867	TP0	37
non-CCS (coronary sclerosis)	10	0,01	-1,522290228	TP0	37
non-CCS (coronary sclerosis)	11	0	0	TP0	37
non-CCS (coronary sclerosis)	12	0,01	-1,522290228	TP0	37
non-CCS (coronary sclerosis)	13	0,01	-1,522290228	TP0	37
non-CCS (coronary sclerosis)	14	0,01	-1,522290228	TP0	37
non-CCS (coronary sclerosis)	15	0	0	TP0	37
sterile ACS	0	0,06	0,720974418	TP1	38
sterile ACS	1	0,03	0,027827237	TP1	38
sterile ACS	2	0,02	-0,377637871	TP1	38
sterile ACS	3	0,03	0,027827237	TP1	38
sterile ACS	4	0,28	2,261419459	TP1	38
sterile ACS	5	0,03	0,027827237	TP1	38
sterile ACS	6	0,38	2,566801108	TP1	38
sterile ACS	7	0,01	-1,070785051	TP1	38
sterile ACS	8	0,02	-0,377637871	TP1	38
sterile ACS	9	0,05	0,538652861	TP1	38
sterile ACS	10	0,01	-1,070785051	TP1	38
sterile ACS	11	0,02	-0,377637871	TP1	38
sterile ACS	12	0,02	-0,377637871	TP1	38
sterile ACS	13	0,01	-1,070785051	TP1	38
sterile ACS	14	0	0	TP1	38
sterile ACS	15	0,01	-1,070785051	TP1	38
sterile ACS	16	0,02	-0,377637871	TP1	38
sterile ACS	17	0	0	TP1	38
sterile ACS	0	0,09	0,985907159	TP2	38
sterile ACS	1	0,08	0,868124123	TP2	38
sterile ACS	2	0,05	0,398120494	TP2	38
sterile ACS	3	0,06	0,580442051	TP2	38
sterile ACS	4	0,3	2,189879963	TP2	38
sterile ACS	5	0,03	-0,11270513	TP2	38
sterile ACS	6	0,21	1,833205019	TP2	38
sterile ACS	7	0,04	0,174976943	TP2	38
sterile ACS	8	0,01	-1,211317418	TP2	38
sterile ACS	9	0,02	-0,518170238	TP2	38
sterile ACS	10	0,01	-1,211317418	TP2	38
sterile ACS	11	0,01	-1,211317418	TP2	38
sterile ACS	12	0,02	-0,518170238	TP2	38
sterile ACS	13	0,02	-0,518170238	TP2	38
sterile ACS	14	0	0	TP2	38
sterile ACS	15	0,01	-1,211317418	TP2	38
sterile ACS	16	0,02	-0,518170238	TP2	38
sterile ACS	17	0	0	TP2	38
sterile ACS	0	0,31	1,829010174	TP3	38
sterile ACS	1	0,06	0,186782439	TP3	38
sterile ACS	2	0,07	0,340933119	TP3	38
sterile ACS	3	0,04	-0,218682669	TP3	38
sterile ACS	4	0,09	0,592247547	TP3	38
sterile ACS	5	0,16	1,167611692	TP3	38
sterile ACS	6	0,08	0,474464511	TP3	38
sterile ACS	7	0,04	-0,218682669	TP3	38
sterile ACS	8	0,06	0,186782439	TP3	38
sterile ACS	9	0,02	-0,91182985	TP3	38
sterile ACS	10	0,02	-0,91182985	TP3	38
sterile ACS	11	0,02	-0,91182985	TP3	38
sterile ACS	12	0,01	-1,604977031	TP3	38
sterile ACS	13	0	0	TP3	38
sterile ACS	14	0	0	TP3	38
sterile ACS	15	0	0	TP3	38
sterile ACS	16	0	0	TP3	38
sterile ACS	17	0	0	TP3	38
sterile ACS	18	0	0	TP3	38
sterile ACS	0	0,25	1,950032584	TP4	38
sterile ACS	1	0,16	1,503745481	TP4	38
sterile ACS	2	0,09	0,928381336	TP4	38
sterile ACS	3	0,06	0,522916228	TP4	38
sterile ACS	4	0,09	0,928381336	TP4	38
sterile ACS	5	0,05	0,340594671	TP4	38
sterile ACS	6	0,05	0,340594671	TP4	38
sterile ACS	7	0,02	-0,575696061	TP4	38
sterile ACS	8	0,08	0,810598301	TP4	38
sterile ACS	9	0,01	-1,268843241	TP4	38
sterile ACS	10	0,05	0,340594671	TP4	38
sterile ACS	11	0,03	-0,170230952	TP4	38
sterile ACS	12	0,02	-0,575696061	TP4	38
sterile ACS	13	0,01	-1,268843241	TP4	38
sterile ACS	14	0,01	-1,268843241	TP4	38
sterile ACS	15	0,01	-1,268843241	TP4	38
sterile ACS	16	0,01	-1,268843241	TP4	38
sterile ACS	17	0	0	TP4	38
sterile ACS	18	0	0	TP4	38
ccs	0	0,16	1,402437274	TP0	39
ccs	1	0,04	0,016142913	TP0	39
ccs	2	0,23	1,765342768	TP0	39
ccs	3	0,02	-0,677004268	TP0	39
ccs	4	0,01	-1,370151448	TP0	39
ccs	5	0,11	1,027743825	TP0	39
ccs	6	0,01	-1,370151448	TP0	39
ccs	7	0,02	-0,677004268	TP0	39
ccs	8	0,28	1,962053062	TP0	39
ccs	9	0,03	-0,271539159	TP0	39
ccs	10	0,05	0,239286464	TP0	39
ccs	11	0,02	-0,677004268	TP0	39
ccs	12	0,01	-1,370151448	TP0	39
ccs	13	0	0	TP0	39
ccs	14	0	0	TP0	39
ccs	15	0	0	TP0	39
ccs	16	0	0	TP0	39
ccs	17	0	0	TP0	39
ccs	18	0	0	TP0	39
sterile ACS	0	0,08	0,814595243	TP1	40
sterile ACS	1	0,06	0,52691317	TP1	40
sterile ACS	2	0,04	0,121448062	TP1	40
sterile ACS	3	0,21	1,779676139	TP1	40
sterile ACS	4	0,17	1,568367045	TP1	40
sterile ACS	5	0,04	0,121448062	TP1	40
sterile ACS	6	0,17	1,568367045	TP1	40
sterile ACS	7	0,01	-1,264846299	TP1	40
sterile ACS	8	0,01	-1,264846299	TP1	40
sterile ACS	9	0,11	1,133048974	TP1	40
sterile ACS	10	0,01	-1,264846299	TP1	40
sterile ACS	11	0,03	-0,16623401	TP1	40
sterile ACS	12	0,04	0,121448062	TP1	40
sterile ACS	13	0,01	-1,264846299	TP1	40
sterile ACS	14	0,01	-1,264846299	TP1	40
sterile ACS	15	0,01	-1,264846299	TP1	40
sterile ACS	16	0	0	TP1	40
sterile ACS	17	0	0	TP1	40
sterile ACS	0	0,06	0,396971426	TP2	40
sterile ACS	1	0,09	0,802436534	TP2	40
sterile ACS	2	0,05	0,214649869	TP2	40
sterile ACS	3	0,36	2,188730895	TP2	40
sterile ACS	4	0,18	1,495583715	TP2	40
sterile ACS	5	0,03	-0,296175755	TP2	40
sterile ACS	6	0,08	0,684653498	TP2	40
sterile ACS	7	0,01	-1,394788043	TP2	40
sterile ACS	8	0,02	-0,701640863	TP2	40
sterile ACS	9	0,03	-0,296175755	TP2	40
sterile ACS	10	0,02	-0,701640863	TP2	40
sterile ACS	11	0,02	-0,701640863	TP2	40
sterile ACS	12	0,03	-0,296175755	TP2	40
sterile ACS	13	0	0	TP2	40
sterile ACS	14	0	0	TP2	40
sterile ACS	15	0	0	TP2	40
sterile ACS	16	0,01	-1,394788043	TP2	40
sterile ACS	17	0	0	TP2	40
sterile ACS	18	0	0	TP2	40
sterile ACS	0	0,24	1,829083466	TP3	40
sterile ACS	1	0,08	0,730471178	TP3	40
sterile ACS	2	0,13	1,215978994	TP3	40
sterile ACS	3	0,16	1,423618358	TP3	40
sterile ACS	4	0,08	0,730471178	TP3	40
sterile ACS	5	0,12	1,135936286	TP3	40
sterile ACS	6	0,04	0,037323997	TP3	40
sterile ACS	7	0,05	0,260467549	TP3	40
sterile ACS	8	0,01	-1,348970364	TP3	40
sterile ACS	9	0,02	-0,655823183	TP3	40
sterile ACS	10	0,01	-1,348970364	TP3	40
sterile ACS	11	0,02	-0,655823183	TP3	40
sterile ACS	12	0,01	-1,348970364	TP3	40
sterile ACS	13	0	0	TP3	40
sterile ACS	14	0,02	-0,655823183	TP3	40
sterile ACS	15	0,01	-1,348970364	TP3	40
sterile ACS	17	0	0	TP3	40
sterile ACS	18	0	0	TP3	40
non-CCS	0	0,07	1,014280335	TP0	41
non-CCS	1	0,01	-0,931629814	TP0	41
non-CCS	2	0,01	-0,931629814	TP0	41
non-CCS	3	0,07	1,014280335	TP0	41
non-CCS	4	0,01	-0,931629814	TP0	41
non-CCS	5	0,01	-0,931629814	TP0	41
non-CCS	6	0,02	-0,238482634	TP0	41
non-CCS	7	0	0	TP0	41
non-CCS	8	0,72	3,345036305	TP0	41
non-CCS	9	0,01	-0,931629814	TP0	41
non-CCS	10	0,04	0,454664547	TP0	41
non-CCS	11	0	0	TP0	41
non-CCS	12	0,01	-0,931629814	TP0	41
non-CCS	13	0	0	TP0	41
non-CCS	14	0	0	TP0	41
non-CCS	16	0	0	TP0	41
non-CCS	17	0	0	TP0	41
sterile ACS	0	0,13	1,06310918	TP2	42
sterile ACS	1	0,23	1,633654039	TP2	42
sterile ACS	2	0,1	0,800744916	TP2	42
sterile ACS	3	0,12	0,983066473	TP2	42
sterile ACS	4	0,21	1,542682261	TP2	42
sterile ACS	5	0,02	-0,808692996	TP2	42
sterile ACS	6	0,04	-0,115545816	TP2	42
sterile ACS	7	0,01	-1,501840177	TP2	42
sterile ACS	8	0,05	0,107597735	TP2	42
sterile ACS	9	0	0	TP2	42
sterile ACS	10	0,05	0,107597735	TP2	42
sterile ACS	11	0,02	-0,808692996	TP2	42
sterile ACS	12	0,01	-1,501840177	TP2	42
[truncated: 152 more rows]

## Sheet: TABLE7
view	factor	explained_variance	total_explained_variance_per_view
Clinical	Factor1	4.11307	58.689
Clinical	Factor2	19.3222	58.689
Clinical	Factor3	4.39516	58.689
Clinical	Factor4	10.0109	58.689
Clinical	Factor5	9.33906	58.689
Clinical	Factor6	1.40445	58.689
Clinical	Factor7	3.22944	58.689
Clinical	Factor8	2.48115	58.689
Clinical	Factor9	0.039374	58.689
Clinical	Factor10	0.041834	58.689
Clinical	Factor11	0.00717384	58.689
Clinical	Factor12	0.0711032	58.689
Clinical	Factor13	1.10089	58.689
Clinical	Factor14	0.0152115	58.689
Clinical	Factor15	2.84733	58.689
Clinical	Factor16	0.000149087	58.689
Clinical	Factor17	0.956608	58.689
Clinical	Factor18	0.0225545	58.689
Clinical	Factor19	0.0153792	58.689
Clinical	Factor20	1.41896	58.689
Cytokine	Factor1	0.213769	22.8962
Cytokine	Factor2	2.84594	22.8962
Cytokine	Factor3	1.86727	22.8962
Cytokine	Factor4	3.1011	22.8962
Cytokine	Factor5	1.49718	22.8962
Cytokine	Factor6	1.02215	22.8962
Cytokine	Factor7	0.915163	22.8962
Cytokine	Factor8	0.766743	22.8962
Cytokine	Factor9	0.894717	22.8962
Cytokine	Factor10	0.617816	22.8962
Cytokine	Factor11	0.00609122	22.8962
Cytokine	Factor12	0.0345135	22.8962
Cytokine	Factor13	1.65415	22.8962
Cytokine	Factor14	0.959826	22.8962
Cytokine	Factor15	0.170304	22.8962
Cytokine	Factor16	1.008	22.8962
Cytokine	Factor17	1.17686	22.8962
Cytokine	Factor18	2.41651	22.8962
Cytokine	Factor19	1.44799	22.8962
Cytokine	Factor20	0.806615	22.8962
Neutrophil	Factor1	0.161383	19.1648
Neutrophil	Factor2	1.05528	19.1648
Neutrophil	Factor3	1.03107	19.1648
Neutrophil	Factor4	0.617764	19.1648
Neutrophil	Factor5	0.512192	19.1648
Neutrophil	Factor6	0.178116	19.1648
Neutrophil	Factor7	0.680246	19.1648
Neutrophil	Factor8	0.240683	19.1648
Neutrophil	Factor9	0.483067	19.1648
Neutrophil	Factor10	0.536855	19.1648
Neutrophil	Factor11	10.6893	19.1648
Neutrophil	Factor12	0.457131	19.1648
Neutrophil	Factor13	0.441221	19.1648
Neutrophil	Factor14	0.14727	19.1648
Neutrophil	Factor15	0.567859	19.1648
Neutrophil	Factor16	0.76953	19.1648
Neutrophil	Factor17	0.489432	19.1648
Neutrophil	Factor18	0.108324	19.1648
Neutrophil	Factor19	0.221373	19.1648
Neutrophil	Factor20	0.069765	19.1648
Proteomics	Factor1	0.265578	13.755
Proteomics	Factor2	1.06552	13.755
Proteomics	Factor3	1.6918	13.755
Proteomics	Factor4	3.05972	13.755
Proteomics	Factor5	0.944461	13.755
Proteomics	Factor6	1.39595	13.755
Proteomics	Factor7	0.0754893	13.755
Proteomics	Factor8	0.827366	13.755
Proteomics	Factor9	0.0821983	13.755
Proteomics	Factor10	0.733449	13.755
Proteomics	Factor11	0.185028	13.755
Proteomics	Factor12	0.0877831	13.755
Proteomics	Factor13	0.418743	13.755
Proteomics	Factor14	0.930051	13.755
Proteomics	Factor15	0.595177	13.755
Proteomics	Factor16	0.570292	13.755
Proteomics	Factor17	0.156624	13.755
Proteomics	Factor18	0.112329	13.755
Proteomics	Factor19	0.236512	13.755
Proteomics	Factor20	0.633466	13.755
CD4+ T cells (Cluster 0)	Factor1	12.7191	49.7525
CD4+ T cells (Cluster 0)	Factor2	8.12851	49.7525
CD4+ T cells (Cluster 0)	Factor3	5.76179	49.7525
CD4+ T cells (Cluster 0)	Factor4	3.41527	49.7525
CD4+ T cells (Cluster 0)	Factor5	3.60422	49.7525
CD4+ T cells (Cluster 0)	Factor6	3.79222	49.7525
CD4+ T cells (Cluster 0)	Factor7	2.88692	49.7525
CD4+ T cells (Cluster 0)	Factor8	0.50513	49.7525
CD4+ T cells (Cluster 0)	Factor9	0.0682381	49.7525
CD4+ T cells (Cluster 0)	Factor10	1.63849	49.7525
CD4+ T cells (Cluster 0)	Factor11	0.0171735	49.7525
CD4+ T cells (Cluster 0)	Factor12	0.162056	49.7525
CD4+ T cells (Cluster 0)	Factor13	1.00341	49.7525
CD4+ T cells (Cluster 0)	Factor14	2.12451	49.7525
CD4+ T cells (Cluster 0)	Factor15	0.979244	49.7525
CD4+ T cells (Cluster 0)	Factor16	1.26171	49.7525
CD4+ T cells (Cluster 0)	Factor17	0.0884913	49.7525
CD4+ T cells (Cluster 0)	Factor18	1.28245	49.7525
CD4+ T cells (Cluster 0)	Factor19	0.509696	49.7525
CD4+ T cells (Cluster 0)	Factor20	0.0881766	49.7525
CD8+ T cells (Cluster 1)	Factor1	12.6744	48.6525
CD8+ T cells (Cluster 1)	Factor2	7.69892	48.6525
CD8+ T cells (Cluster 1)	Factor3	5.25185	48.6525
CD8+ T cells (Cluster 1)	Factor4	2.94354	48.6525
CD8+ T cells (Cluster 1)	Factor5	2.55137	48.6525
CD8+ T cells (Cluster 1)	Factor6	3.39815	48.6525
CD8+ T cells (Cluster 1)	Factor7	4.04605	48.6525
CD8+ T cells (Cluster 1)	Factor8	0.598089	48.6525
CD8+ T cells (Cluster 1)	Factor9	0.365337	48.6525
CD8+ T cells (Cluster 1)	Factor10	1.46957	48.6525
CD8+ T cells (Cluster 1)	Factor11	0.0183455	48.6525
CD8+ T cells (Cluster 1)	Factor12	0.56007	48.6525
CD8+ T cells (Cluster 1)	Factor13	1.12003	48.6525
CD8+ T cells (Cluster 1)	Factor14	0.992643	48.6525
CD8+ T cells (Cluster 1)	Factor15	1.31366	48.6525
CD8+ T cells (Cluster 1)	Factor16	0.735975	48.6525
CD8+ T cells (Cluster 1)	Factor17	0.0992394	48.6525
CD8+ T cells (Cluster 1)	Factor18	1.70494	48.6525
CD8+ T cells (Cluster 1)	Factor19	1.01871	48.6525
CD8+ T cells (Cluster 1)	Factor20	0.435475	48.6525
B cells (Cluster 10)	Factor1	4.23345	28.2475
B cells (Cluster 10)	Factor2	2.21462	28.2475
B cells (Cluster 10)	Factor3	1.70661	28.2475
B cells (Cluster 10)	Factor4	1.0554	28.2475
B cells (Cluster 10)	Factor5	1.03218	28.2475
B cells (Cluster 10)	Factor6	0.722703	28.2475
B cells (Cluster 10)	Factor7	0.796639	28.2475
B cells (Cluster 10)	Factor8	0.37182	28.2475
B cells (Cluster 10)	Factor9	8.30086	28.2475
B cells (Cluster 10)	Factor10	0.788723	28.2475
B cells (Cluster 10)	Factor11	0.229036	28.2475
B cells (Cluster 10)	Factor12	1.23742	28.2475
B cells (Cluster 10)	Factor13	0.382776	28.2475
B cells (Cluster 10)	Factor14	2.67837	28.2475
B cells (Cluster 10)	Factor15	0.349827	28.2475
B cells (Cluster 10)	Factor16	0.422941	28.2475
B cells (Cluster 10)	Factor17	0.034736	28.2475
B cells (Cluster 10)	Factor18	0.464459	28.2475
B cells (Cluster 10)	Factor19	1.04593	28.2475
B cells (Cluster 10)	Factor20	0.446732	28.2475
CD4+ T cells (Cluster 11)	Factor1	3.30778	23.6559
CD4+ T cells (Cluster 11)	Factor2	3.47495	23.6559
CD4+ T cells (Cluster 11)	Factor3	2.23969	23.6559
CD4+ T cells (Cluster 11)	Factor4	1.75748	23.6559
CD4+ T cells (Cluster 11)	Factor5	1.38427	23.6559
CD4+ T cells (Cluster 11)	Factor6	1.37902	23.6559
CD4+ T cells (Cluster 11)	Factor7	2.70005	23.6559
CD4+ T cells (Cluster 11)	Factor8	0.186619	23.6559
CD4+ T cells (Cluster 11)	Factor9	0.540879	23.6559
CD4+ T cells (Cluster 11)	Factor10	0.953855	23.6559
CD4+ T cells (Cluster 11)	Factor11	0.0245859	23.6559
CD4+ T cells (Cluster 11)	Factor12	0.598089	23.6559
CD4+ T cells (Cluster 11)	Factor13	0.637861	23.6559
CD4+ T cells (Cluster 11)	Factor14	1.0175	23.6559
CD4+ T cells (Cluster 11)	Factor15	0.323158	23.6559
CD4+ T cells (Cluster 11)	Factor16	0.829595	23.6559
CD4+ T cells (Cluster 11)	Factor17	0.134768	23.6559
CD4+ T cells (Cluster 11)	Factor18	1.0565	23.6559
CD4+ T cells (Cluster 11)	Factor19	1.03625	23.6559
CD4+ T cells (Cluster 11)	Factor20	0.156028	23.6559
FCGR3A(high) Monocytes (Cluster 12)	Factor1	4.65058	34.124
FCGR3A(high) Monocytes (Cluster 12)	Factor2	3.40896	34.124
FCGR3A(high) Monocytes (Cluster 12)	Factor3	2.64938	34.124
FCGR3A(high) Monocytes (Cluster 12)	Factor4	1.86224	34.124
FCGR3A(high) Monocytes (Cluster 12)	Factor5	1.30113	34.124
FCGR3A(high) Monocytes (Cluster 12)	Factor6	0.852445	34.124
FCGR3A(high) Monocytes (Cluster 12)	Factor7	0.802572	34.124
FCGR3A(high) Monocytes (Cluster 12)	Factor8	1.10864	34.124
FCGR3A(high) Monocytes (Cluster 12)	Factor9	1.02659	34.124
FCGR3A(high) Monocytes (Cluster 12)	Factor10	0.930256	34.124
FCGR3A(high) Monocytes (Cluster 12)	Factor11	1.26751	34.124
FCGR3A(high) Monocytes (Cluster 12)	Factor12	8.41007	34.124
FCGR3A(high) Monocytes (Cluster 12)	Factor13	0.849781	34.124
FCGR3A(high) Monocytes (Cluster 12)	Factor14	0.557242	34.124
FCGR3A(high) Monocytes (Cluster 12)	Factor15	0.570853	34.124
FCGR3A(high) Monocytes (Cluster 12)	Factor16	1.07447	34.124
FCGR3A(high) Monocytes (Cluster 12)	Factor17	0.84624	34.124
FCGR3A(high) Monocytes (Cluster 12)	Factor18	0.495119	34.124
FCGR3A(high) Monocytes (Cluster 12)	Factor19	0.748105	34.124
FCGR3A(high) Monocytes (Cluster 12)	Factor20	1.14412	34.124
Dendritic cells (Cluster 13)	Factor1	5.71776	30.0763
Dendritic cells (Cluster 13)	Factor2	3.30243	30.0763
Dendritic cells (Cluster 13)	Factor3	2.62483	30.0763
Dendritic cells (Cluster 13)	Factor4	1.9581	30.0763
Dendritic cells (Cluster 13)	Factor5	1.39556	30.0763
Dendritic cells (Cluster 13)	Factor6	1.03656	30.0763
Dendritic cells (Cluster 13)	Factor7	1.1098	30.0763
Dendritic cells (Cluster 13)	Factor8	1.41601	30.0763
Dendritic cells (Cluster 13)	Factor9	1.55864	30.0763
Dendritic cells (Cluster 13)	Factor10	0.698888	30.0763
Dendritic cells (Cluster 13)	Factor11	1.30463	30.0763
Dendritic cells (Cluster 13)	Factor12	1.17551	30.0763
Dendritic cells (Cluster 13)	Factor13	0.889127	30.0763
Dendritic cells (Cluster 13)	Factor14	0.192898	30.0763
Dendritic cells (Cluster 13)	Factor15	0.330953	30.0763
Dendritic cells (Cluster 13)	Factor16	1.62843	30.0763
Dendritic cells (Cluster 13)	Factor17	0.529201	30.0763
Dendritic cells (Cluster 13)	Factor18	1.64873	30.0763
Dendritic cells (Cluster 13)	Factor19	0.906152	30.0763
Dendritic cells (Cluster 13)	Factor20	1.05525	30.0763
CD4+ T cells (Cluster 2)	Factor1	10.7762	45.0404
CD4+ T cells (Cluster 2)	Factor2	6.32488	45.0404
CD4+ T cells (Cluster 2)	Factor3	4.48701	45.0404
CD4+ T cells (Cluster 2)	Factor4	3.0221	45.0404
CD4+ T cells (Cluster 2)	Factor5	4.10331	45.0404
CD4+ T cells (Cluster 2)	Factor6	3.43763	45.0404
CD4+ T cells (Cluster 2)	Factor7	2.13034	45.0404
CD4+ T cells (Cluster 2)	Factor8	1.46523	45.0404
CD4+ T cells (Cluster 2)	Factor9	0.0289738	45.0404
CD4+ T cells (Cluster 2)	Factor10	1.67558	45.0404
CD4+ T cells (Cluster 2)	Factor11	0.0184326	45.0404
CD4+ T cells (Cluster 2)	Factor12	0.234999	45.0404
CD4+ T cells (Cluster 2)	Factor13	1.2349	45.0404
CD4+ T cells (Cluster 2)	Factor14	1.58101	45.0404
CD4+ T cells (Cluster 2)	Factor15	0.946048	45.0404
CD4+ T cells (Cluster 2)	Factor16	0.78564	45.0404
CD4+ T cells (Cluster 2)	Factor17	0.543678	45.0404
CD4+ T cells (Cluster 2)	Factor18	1.85415	45.0404
CD4+ T cells (Cluster 2)	Factor19	0.363165	45.0404
CD4+ T cells (Cluster 2)	Factor20	0.32445	45.0404
NK cells (Cluster 3)	Factor1	8.8822	42.3976
NK cells (Cluster 3)	Factor2	6.32891	42.3976
NK cells (Cluster 3)	Factor3	5.57159	42.3976
NK cells (Cluster 3)	Factor4	3.62426	42.3976
NK cells (Cluster 3)	Factor5	2.10627	42.3976
NK cells (Cluster 3)	Factor6	2.31445	42.3976
NK cells (Cluster 3)	Factor7	1.54991	42.3976
NK cells (Cluster 3)	Factor8	0.477977	42.3976
NK cells (Cluster 3)	Factor9	0.37818	42.3976
NK cells (Cluster 3)	Factor10	1.76922	42.3976
NK cells (Cluster 3)	Factor11	0.630365	42.3976
NK cells (Cluster 3)	Factor12	1.01034	42.3976
NK cells (Cluster 3)	Factor13	1.03808	42.3976
NK cells (Cluster 3)	Factor14	0.504494	42.3976
NK cells (Cluster 3)	Factor15	3.10372	42.3976
NK cells (Cluster 3)	Factor16	0.959519	42.3976
NK cells (Cluster 3)	Factor17	0.365971	42.3976
NK cells (Cluster 3)	Factor18	1.26625	42.3976
NK cells (Cluster 3)	Factor19	0.63451	42.3976
NK cells (Cluster 3)	Factor20	0.3034	42.3976
CD14(high) Monocytes (Cluster 4)	Factor1	8.31881	50.1626
CD14(high) Monocytes (Cluster 4)	Factor2	6.65247	50.1626
CD14(high) Monocytes (Cluster 4)	Factor3	4.80958	50.1626
CD14(high) Monocytes (Cluster 4)	Factor4	2.88381	50.1626
CD14(high) Monocytes (Cluster 4)	Factor5	2.68721	50.1626
CD14(high) Monocytes (Cluster 4)	Factor6	1.83214	50.1626
CD14(high) Monocytes (Cluster 4)	Factor7	1.52628	50.1626
CD14(high) Monocytes (Cluster 4)	Factor8	6.7589	50.1626
CD14(high) Monocytes (Cluster 4)	Factor9	0.728747	50.1626
CD14(high) Monocytes (Cluster 4)	Factor10	2.62771	50.1626
CD14(high) Monocytes (Cluster 4)	Factor11	1.18735	50.1626
CD14(high) Monocytes (Cluster 4)	Factor12	0.981463	50.1626
CD14(high) Monocytes (Cluster 4)	Factor13	1.89632	50.1626
CD14(high) Monocytes (Cluster 4)	Factor14	0.585056	50.1626
CD14(high) Monocytes (Cluster 4)	Factor15	1.06297	50.1626
CD14(high) Monocytes (Cluster 4)	Factor16	1.38585	50.1626
CD14(high) Monocytes (Cluster 4)	Factor17	0.755063	50.1626
CD14(high) Monocytes (Cluster 4)	Factor18	0.801758	50.1626
CD14(high) Monocytes (Cluster 4)	Factor19	1.21571	50.1626
CD14(high) Monocytes (Cluster 4)	Factor20	2.89757	50.1626
CD4+ T cells (Cluster 5)	Factor1	5.37507	33.0464
CD4+ T cells (Cluster 5)	Factor2	5.18931	33.0464
CD4+ T cells (Cluster 5)	Factor3	3.7384	33.0464
CD4+ T cells (Cluster 5)	Factor4	3.07986	33.0464
CD4+ T cells (Cluster 5)	Factor5	2.52168	33.0464
CD4+ T cells (Cluster 5)	Factor6	2.70822	33.0464
CD4+ T cells (Cluster 5)	Factor7	2.15398	33.0464
CD4+ T cells (Cluster 5)	Factor8	0.343914	33.0464
CD4+ T cells (Cluster 5)	Factor9	0.0274923	33.0464
CD4+ T cells (Cluster 5)	Factor10	1.41564	33.0464
CD4+ T cells (Cluster 5)	Factor11	0.0261981	33.0464
CD4+ T cells (Cluster 5)	Factor12	0.114597	33.0464
CD4+ T cells (Cluster 5)	Factor13	1.09291	33.0464
CD4+ T cells (Cluster 5)	Factor14	1.08996	33.0464
CD4+ T cells (Cluster 5)	Factor15	1.06383	33.0464
CD4+ T cells (Cluster 5)	Factor16	0.781467	33.0464
CD4+ T cells (Cluster 5)	Factor17	0.0470088	33.0464
CD4+ T cells (Cluster 5)	Factor18	0.980565	33.0464
CD4+ T cells (Cluster 5)	Factor19	1.37953	33.0464
CD4+ T cells (Cluster 5)	Factor20	0.181767	33.0464
CD14(high) Monocytes (Cluster 6)	Factor1	5.39032	40.6615
CD14(high) Monocytes (Cluster 6)	Factor2	5.55605	40.6615
CD14(high) Monocytes (Cluster 6)	Factor3	3.46794	40.6615
CD14(high) Monocytes (Cluster 6)	Factor4	2.95952	40.6615
CD14(high) Monocytes (Cluster 6)	Factor5	2.54009	40.6615
CD14(high) Monocytes (Cluster 6)	Factor6	1.00692	40.6615
CD14(high) Monocytes (Cluster 6)	Factor7	1.34244	40.6615
CD14(high) Monocytes (Cluster 6)	Factor8	5.05621	40.6615
CD14(high) Monocytes (Cluster 6)	Factor9	1.46175	40.6615
CD14(high) Monocytes (Cluster 6)	Factor10	1.03576	40.6615
CD14(high) Monocytes (Cluster 6)	Factor11	1.39253	40.6615
CD14(high) Monocytes (Cluster 6)	Factor12	0.628911	40.6615
CD14(high) Monocytes (Cluster 6)	Factor13	2.23891	40.6615
CD14(high) Monocytes (Cluster 6)	Factor14	0.312386	40.6615
CD14(high) Monocytes (Cluster 6)	Factor15	1.04318	40.6615
CD14(high) Monocytes (Cluster 6)	Factor16	1.56091	40.6615
CD14(high) Monocytes (Cluster 6)	Factor17	0.758782	40.6615
CD14(high) Monocytes (Cluster 6)	Factor18	0.910049	40.6615
CD14(high) Monocytes (Cluster 6)	Factor19	1.4677	40.6615
CD14(high) Monocytes (Cluster 6)	Factor20	1.24684	40.6615
CD14(high) Monocytes (Cluster 7)	Factor1	4.17161	36.0037
CD14(high) Monocytes (Cluster 7)	Factor2	5.80757	36.0037
CD14(high) Monocytes (Cluster 7)	Factor3	2.79878	36.0037
CD14(high) Monocytes (Cluster 7)	Factor4	3.03099	36.0037
CD14(high) Monocytes (Cluster 7)	Factor5	2.45828	36.0037
CD14(high) Monocytes (Cluster 7)	Factor6	0.861052	36.0037
CD14(high) Monocytes (Cluster 7)	Factor7	1.25677	36.0037
CD14(high) Monocytes (Cluster 7)	Factor8	4.14952	36.0037
CD14(high) Monocytes (Cluster 7)	Factor9	1.07263	36.0037
CD14(high) Monocytes (Cluster 7)	Factor10	1.55973	36.0037
CD14(high) Monocytes (Cluster 7)	Factor11	1.30389	36.0037
CD14(high) Monocytes (Cluster 7)	Factor12	0.626698	36.0037
CD14(high) Monocytes (Cluster 7)	Factor13	1.0571	36.0037
CD14(high) Monocytes (Cluster 7)	Factor14	0.667224	36.0037
CD14(high) Monocytes (Cluster 7)	Factor15	1.04361	36.0037
CD14(high) Monocytes (Cluster 7)	Factor16	1.38514	36.0037
CD14(high) Monocytes (Cluster 7)	Factor17	0.972047	36.0037
CD14(high) Monocytes (Cluster 7)	Factor18	0.559916	36.0037
CD14(high) Monocytes (Cluster 7)	Factor19	0.811543	36.0037
CD14(high) Monocytes (Cluster 7)	Factor20	0.835414	36.0037
B cells (Cluster 8)	Factor1	4.97941	32.8877
B cells (Cluster 8)	Factor2	3.00714	32.8877
B cells (Cluster 8)	Factor3	2.95983	32.8877
B cells (Cluster 8)	Factor4	1.62428	32.8877
B cells (Cluster 8)	Factor5	1.46807	32.8877
B cells (Cluster 8)	Factor6	1.90489	32.8877
B cells (Cluster 8)	Factor7	0.914916	32.8877
B cells (Cluster 8)	Factor8	0.681104	32.8877
B cells (Cluster 8)	Factor9	4.35076	32.8877
B cells (Cluster 8)	Factor10	1.31853	32.8877
B cells (Cluster 8)	Factor11	0.0428637	32.8877
B cells (Cluster 8)	Factor12	1.01657	32.8877
B cells (Cluster 8)	Factor13	0.51597	32.8877
B cells (Cluster 8)	Factor14	3.50177	32.8877
B cells (Cluster 8)	Factor15	0.423105	32.8877
B cells (Cluster 8)	Factor16	1.48434	32.8877
B cells (Cluster 8)	Factor17	0.373251	32.8877
B cells (Cluster 8)	Factor18	0.92233	32.8877
B cells (Cluster 8)	Factor19	1.09551	32.8877
B cells (Cluster 8)	Factor20	0.377806	32.8877
FCGR3A(high) Monocytes (Cluster 9)	Factor1	4.3884	34.2178
FCGR3A(high) Monocytes (Cluster 9)	Factor2	3.26899	34.2178
FCGR3A(high) Monocytes (Cluster 9)	Factor3	2.55043	34.2178
FCGR3A(high) Monocytes (Cluster 9)	Factor4	1.58393	34.2178
FCGR3A(high) Monocytes (Cluster 9)	Factor5	1.32322	34.2178
FCGR3A(high) Monocytes (Cluster 9)	Factor6	0.853713	34.2178
FCGR3A(high) Monocytes (Cluster 9)	Factor7	0.499408	34.2178
FCGR3A(high) Monocytes (Cluster 9)	Factor8	0.727704	34.2178
FCGR3A(high) Monocytes (Cluster 9)	Factor9	1.51479	34.2178
FCGR3A(high) Monocytes (Cluster 9)	Factor10	0.971037	34.2178
FCGR3A(high) Monocytes (Cluster 9)	Factor11	0.94895	34.2178
FCGR3A(high) Monocytes (Cluster 9)	Factor12	1.54717	34.2178
FCGR3A(high) Monocytes (Cluster 9)	Factor13	1.07257	34.2178
FCGR3A(high) Monocytes (Cluster 9)	Factor14	0.408063	34.2178
FCGR3A(high) Monocytes (Cluster 9)	Factor15	0.949591	34.2178
FCGR3A(high) Monocytes (Cluster 9)	Factor16	1.0276	34.2178
FCGR3A(high) Monocytes (Cluster 9)	Factor17	8.94895	34.2178
FCGR3A(high) Monocytes (Cluster 9)	Factor18	0.605932	34.2178
FCGR3A(high) Monocytes (Cluster 9)	Factor19	0.862342	34.2178
FCGR3A(high) Monocytes (Cluster 9)	Factor20	0.440159	34.2178

## Sheet: TABLE8
feature_name	gene	view	factor	weight
CK	CK	Clinical	Factor1	-0.134186
CK_MB	CK_MB	Clinical	Factor1	-0.0622262
CRP	CRP	Clinical	Factor1	-0.0707459
Troponin	Troponin	Clinical	Factor1	-0.127869
BCA1__CXCL13	CXCL13	Cytokine	Factor1	0.00797885
CTACK__CCL27	CCL27	Cytokine	Factor1	0.0152166
EGF__EGF	EGF	Cytokine	Factor1	0.0136731
ENA78__CXCL5	CXCL5	Cytokine	Factor1	0.0204502
Eotaxin__CCL11	CCL11	Cytokine	Factor1	-0.00904014
Eotaxin2__CCL24	CCL24	Cytokine	Factor1	0.00314544
Eotaxin3__CCL26	CCL26	Cytokine	Factor1	-0.00595572
FGF2__FGF2	FGF2	Cytokine	Factor1	0.00808632
FLT3L__FLT3LG	FLT3LG	Cytokine	Factor1	0.0025891
Fractalkine__CX3CL1	CX3CL1	Cytokine	Factor1	0.0136041
GCSF__CSF3	CSF3	Cytokine	Factor1	0.0110367
GMCSF__CSF2	CSF2	Cytokine	Factor1	0.0032255
GROalpha__CXCL1	CXCL1	Cytokine	Factor1	0.00126775
I309__CCL1	CCL1	Cytokine	Factor1	0.0108969
IFNalpha2__IFNA2	IFNA2	Cytokine	Factor1	0.0168379
IFNgamma__IFNG	IFNG	Cytokine	Factor1	0.00416923
IL10__IL10	IL10	Cytokine	Factor1	0.00973567
IL12p40__IL12B	IL12B	Cytokine	Factor1	0.0054177
IL12p70__IL12A	IL12A	Cytokine	Factor1	0.00224352
IL13__IL13	IL13	Cytokine	Factor1	0.0110632
IL15__IL15	IL15	Cytokine	Factor1	0.0164802
IL17A__IL17A	IL17A	Cytokine	Factor1	0.00805096
IL17E_IL25__IL25	IL25	Cytokine	Factor1	0.00727331
IL17F__IL17F	IL17F	Cytokine	Factor1	0.00559125
IL18__IL18	IL18	Cytokine	Factor1	0.00286113
IL1alpha__IL1A	IL1A	Cytokine	Factor1	0.0113557
IL1beta__IL1B	IL1B	Cytokine	Factor1	0.00860434
IL1RA__IL1RN	IL1RN	Cytokine	Factor1	0.00705498
IL2__IL2	IL2	Cytokine	Factor1	0.0123118
IL20__IL20	IL20	Cytokine	Factor1	0.00147484
IL22__IL22	IL22	Cytokine	Factor1	0.00563965
IL27__IL27	IL27	Cytokine	Factor1	0.00621379
IL3__IL3	IL3	Cytokine	Factor1	0.00563007
IL4__IL4	IL4	Cytokine	Factor1	0.0108668
IL5__IL5	IL5	Cytokine	Factor1	-0.0055637
IL6__IL6	IL6	Cytokine	Factor1	-0.00820021
IL7__IL7	IL7	Cytokine	Factor1	-0.0128436
IL8__CXCL8	CXCL8	Cytokine	Factor1	0.00928615
IL9__IL9	IL9	Cytokine	Factor1	0.0145897
IP10__CXCL10	CXCL10	Cytokine	Factor1	0.00371911
LIF__LIF	LIF	Cytokine	Factor1	0.0228869
MCP1__CCL2	CCL2	Cytokine	Factor1	0.00226148
MCP2__CCL8	CCL8	Cytokine	Factor1	0.0056023
MCP3__CCL7	CCL7	Cytokine	Factor1	0.013382
MCP4__CCL13	CCL13	Cytokine	Factor1	-0.0105296
MCSF__CSF1	CSF1	Cytokine	Factor1	-0.0144172
MDC__CCL22	CCL22	Cytokine	Factor1	0.00452578
MIG_CXCL9__CXCL9	CXCL9	Cytokine	Factor1	0.00380435
MIP1alpha__CCL3	CCL3	Cytokine	Factor1	0.00952537
MIP1beta__CCL4	CCL4	Cytokine	Factor1	0.0117265
MIP1delta__CCL15	CCL15	Cytokine	Factor1	0.0107053
PDGFAA	PDGFAA	Cytokine	Factor1	-0.000119346
PDGFAB_BB	PDGFAB_BB	Cytokine	Factor1	0.00681604
RANTES__CCL5	CCL5	Cytokine	Factor1	-0.00316193
sCD40L__CD40LG	CD40LG	Cytokine	Factor1	0.00759549
SCF__KITLG	KITLG	Cytokine	Factor1	0.00192697
SDF1alpha_beta__CXCL12	CXCL12	Cytokine	Factor1	0.00918128
TARC__CCL17	CCL17	Cytokine	Factor1	0.011468
TGFalpha__TGFA	TGFA	Cytokine	Factor1	0.00722065
TNFalpha__TNF	TNF	Cytokine	Factor1	-0.000341812
TNFbeta__LTA	LTA	Cytokine	Factor1	0.0103033
TPO__TPO	TPO	Cytokine	Factor1	0.0145551
TRAIL__TNFS10	TNFS10	Cytokine	Factor1	0.00926048
VEGFA__VEGFA	VEGFA	Cytokine	Factor1	0.0058391
X6CKine__CCL21	CCL21	Cytokine	Factor1	0.00635004
AATK	AATK	Neutrophil	Factor1	0.00218913
ABCA7	ABCA7	Neutrophil	Factor1	-4.09703e-05
ABHD2	ABHD2	Neutrophil	Factor1	-0.0102406
ABHD5	ABHD5	Neutrophil	Factor1	0.00287916
ABTB1	ABTB1	Neutrophil	Factor1	-0.00910226
ACAP2	ACAP2	Neutrophil	Factor1	-0.00718944
ACOX1	ACOX1	Neutrophil	Factor1	-0.00411373
ACSL1	ACSL1	Neutrophil	Factor1	0.0150402
ACTG1	ACTG1	Neutrophil	Factor1	-0.00493269
ADAM10	ADAM10	Neutrophil	Factor1	-0.00123897
ADD1	ADD1	Neutrophil	Factor1	0.000484658
ADD3	ADD3	Neutrophil	Factor1	0.00804707
ADGRE2	ADGRE2	Neutrophil	Factor1	0.00174104
ADGRE3	ADGRE3	Neutrophil	Factor1	-0.000635916
ADGRG3	ADGRG3	Neutrophil	Factor1	-0.00566546
ADIPOR1	ADIPOR1	Neutrophil	Factor1	-0.00213083
ADM	ADM	Neutrophil	Factor1	0.00895484
AGO4	AGO4	Neutrophil	Factor1	-0.00307735
AGTRAP	AGTRAP	Neutrophil	Factor1	0.00336128
AKAP13	AKAP13	Neutrophil	Factor1	-0.00369286
AKIRIN1	AKIRIN1	Neutrophil	Factor1	-0.00288552
AKT1	AKT1	Neutrophil	Factor1	-0.00157127
ALOX5	ALOX5	Neutrophil	Factor1	0.00832547
ALOX5AP	ALOX5AP	Neutrophil	Factor1	0.0011973
ALPL	ALPL	Neutrophil	Factor1	0.00825987
AMPD2	AMPD2	Neutrophil	Factor1	0.00661798
ANKRD11	ANKRD11	Neutrophil	Factor1	0.00866778
ANKRD12	ANKRD12	Neutrophil	Factor1	-0.00329757
ANKRD13A	ANKRD13A	Neutrophil	Factor1	-0.00483191
ANKRD13D	ANKRD13D	Neutrophil	Factor1	0.00025163
ANKRD44	ANKRD44	Neutrophil	Factor1	-0.00848675
ANPEP	ANPEP	Neutrophil	Factor1	0.00239034
ANXA11	ANXA11	Neutrophil	Factor1	0.00319869
ANXA3	ANXA3	Neutrophil	Factor1	0.00991167
AP5B1	AP5B1	Neutrophil	Factor1	0.00103133
APLP2	APLP2	Neutrophil	Factor1	-0.00262834
APMAP	APMAP	Neutrophil	Factor1	0.00315767
APOBEC3A	APOBEC3A	Neutrophil	Factor1	0.00499638
APOBEC3A_B	APOBEC3A_B	Neutrophil	Factor1	0.00499638
APOBR	APOBR	Neutrophil	Factor1	-0.00353089
ARF3	ARF3	Neutrophil	Factor1	-3.62094e-05
ARF6	ARF6	Neutrophil	Factor1	-0.000533185
ARGLU1	ARGLU1	Neutrophil	Factor1	-0.0175981
ARHGAP15	ARHGAP15	Neutrophil	Factor1	0.00311423
ARHGAP26	ARHGAP26	Neutrophil	Factor1	0.00276868
ARHGAP27	ARHGAP27	Neutrophil	Factor1	0.00491937
ARHGAP4	ARHGAP4	Neutrophil	Factor1	-0.00367325
ARHGAP9	ARHGAP9	Neutrophil	Factor1	0.00667797
ARHGDIA	ARHGDIA	Neutrophil	Factor1	-0.00108125
ARHGEF1	ARHGEF1	Neutrophil	Factor1	0.010947
ARHGEF2	ARHGEF2	Neutrophil	Factor1	0.00476712
ARHGEF40	ARHGEF40	Neutrophil	Factor1	0.000205582
ARID1A	ARID1A	Neutrophil	Factor1	0.000890744
ARID3A	ARID3A	Neutrophil	Factor1	-0.00240365
ARID4B	ARID4B	Neutrophil	Factor1	0.00361143
ARID5A	ARID5A	Neutrophil	Factor1	0.0076859
ARL6IP5	ARL6IP5	Neutrophil	Factor1	-0.00864277
ARPC4	ARPC4	Neutrophil	Factor1	-0.00154226
ARRDC3	ARRDC3	Neutrophil	Factor1	0.00141707
ASAP1	ASAP1	Neutrophil	Factor1	-0.00135708
ATF4	ATF4	Neutrophil	Factor1	0.00292536
ATG16L2	ATG16L2	Neutrophil	Factor1	-0.00775572
ATG3	ATG3	Neutrophil	Factor1	0.000472878
ATP2A3	ATP2A3	Neutrophil	Factor1	-0.0127104
ATP2B1	ATP2B1	Neutrophil	Factor1	0.00212296
ATP5F1B	ATP5F1B	Neutrophil	Factor1	-0.00167597
ATP5ME	ATP5ME	Neutrophil	Factor1	-0.0159514
ATP5MF	ATP5MF	Neutrophil	Factor1	0.000504579
ATP5MG	ATP5MG	Neutrophil	Factor1	-0.00573034
ATP5MJ	ATP5MJ	Neutrophil	Factor1	0.0063761
ATP5PF	ATP5PF	Neutrophil	Factor1	0.00269468
ATP6	ATP6	Neutrophil	Factor1	0.00139367
ATP6V0E1	ATP6V0E1	Neutrophil	Factor1	0.00178121
ATP6V1A	ATP6V1A	Neutrophil	Factor1	0.00654912
ATP6V1G1	ATP6V1G1	Neutrophil	Factor1	-0.000765038
ATP8	ATP8	Neutrophil	Factor1	-0.00123955
ATRX	ATRX	Neutrophil	Factor1	0.000997156
ATXN7	ATXN7	Neutrophil	Factor1	0.00136272
AURKAIP1	AURKAIP1	Neutrophil	Factor1	0.00315147
B4GALT1	B4GALT1	Neutrophil	Factor1	0.00102228
B4GALT5	B4GALT5	Neutrophil	Factor1	-3.2541e-06
BACH1	BACH1	Neutrophil	Factor1	0.00550075
BAZ1A	BAZ1A	Neutrophil	Factor1	0.00597145
BAZ2B	BAZ2B	Neutrophil	Factor1	-0.00393303
BCL2A1	BCL2A1	Neutrophil	Factor1	0.015717
BCL3	BCL3	Neutrophil	Factor1	0.0292431
BCL6	BCL6	Neutrophil	Factor1	0.00688638
BEST1	BEST1	Neutrophil	Factor1	0.00811897
BIN2	BIN2	Neutrophil	Factor1	-0.00151656
BLOC1S1	BLOC1S1	Neutrophil	Factor1	0.00104782
BLOC1S2	BLOC1S2	Neutrophil	Factor1	-0.00366137
BNIP2	BNIP2	Neutrophil	Factor1	-0.00850629
BNIP3L	BNIP3L	Neutrophil	Factor1	0.00238969
BRD2	BRD2	Neutrophil	Factor1	0.000557666
BRD4	BRD4	Neutrophil	Factor1	-0.0103768
BSG	BSG	Neutrophil	Factor1	0.00181263
BST1	BST1	Neutrophil	Factor1	-0.0110063
BTG2	BTG2	Neutrophil	Factor1	0.00112992
BUD31	BUD31	Neutrophil	Factor1	0.0072636
C15orf39	C15orf39	Neutrophil	Factor1	0.0028315
C16orf54	C16orf54	Neutrophil	Factor1	-0.0117482
C16orf72	C16orf72	Neutrophil	Factor1	-0.00593188
C1orf56	C1orf56	Neutrophil	Factor1	-0.0128629
C4orf3	C4orf3	Neutrophil	Factor1	0.0033735
C5AR2	C5AR2	Neutrophil	Factor1	-0.00529036
C6orf62	C6orf62	Neutrophil	Factor1	-0.0012915
CAB39	CAB39	Neutrophil	Factor1	0.000141719
CACUL1	CACUL1	Neutrophil	Factor1	-0.0041345
CALM3	CALM3	Neutrophil	Factor1	0.00236815
CAMK1D	CAMK1D	Neutrophil	Factor1	0.00634968
CAMK2G	CAMK2G	Neutrophil	Factor1	-0.00585521
CAMP	CAMP	Neutrophil	Factor1	-0.00415124
CARD8	CARD8	Neutrophil	Factor1	-0.00325655
CASC3	CASC3	Neutrophil	Factor1	0.00667072
CASP1	CASP1	Neutrophil	Factor1	-0.00179245
CASP4	CASP4	Neutrophil	Factor1	0.00662064
CASP8	CASP8	Neutrophil	Factor1	0.00259631
CAST	CAST	Neutrophil	Factor1	-0.000371979
CAT	CAT	Neutrophil	Factor1	0.00629778
CBX3	CBX3	Neutrophil	Factor1	-0.0117291
CCDC88B	CCDC88B	Neutrophil	Factor1	-0.00366523
CCM2	CCM2	Neutrophil	Factor1	-0.0038796
CCND3	CCND3	Neutrophil	Factor1	0.0102203
CCNDBP1	CCNDBP1	Neutrophil	Factor1	0.00379449
CCNL1	CCNL1	Neutrophil	Factor1	-0.000534472
CCNY	CCNY	Neutrophil	Factor1	0.00118763
CCPG1	CCPG1	Neutrophil	Factor1	-0.000104681
CD14	CD14	Neutrophil	Factor1	-0.00121422
CD164	CD164	Neutrophil	Factor1	-0.00444872
CD300A	CD300A	Neutrophil	Factor1	0.00395909
CD37	CD37	Neutrophil	Factor1	-0.00318353
CD44	CD44	Neutrophil	Factor1	-0.00366009
CD48	CD48	Neutrophil	Factor1	-0.00461437
CD52	CD52	Neutrophil	Factor1	-0.0114228
CD55	CD55	Neutrophil	Factor1	0.00255004
CD58	CD58	Neutrophil	Factor1	-0.00421253
CD63	CD63	Neutrophil	Factor1	0.000942146
CD74	CD74	Neutrophil	Factor1	0.00233974
CD82	CD82	Neutrophil	Factor1	-0.00798959
CD93	CD93	Neutrophil	Factor1	-0.00629773
CDA	CDA	Neutrophil	Factor1	0.00594471
CDC123	CDC123	Neutrophil	Factor1	-0.00785857
CDC42EP3	CDC42EP3	Neutrophil	Factor1	0.00710589
CDC42SE2	CDC42SE2	Neutrophil	Factor1	0.00485258
CDKN2D	CDKN2D	Neutrophil	Factor1	-0.00352782
CDV3	CDV3	Neutrophil	Factor1	0.000522205
CEACAM3	CEACAM3	Neutrophil	Factor1	0.00199281
CEBPD	CEBPD	Neutrophil	Factor1	0.00598828
CELF1	CELF1	Neutrophil	Factor1	0.0195178
CFD	CFD	Neutrophil	Factor1	-0.00197986
CHCHD2	CHCHD2	Neutrophil	Factor1	0.005202
CHD2	CHD2	Neutrophil	Factor1	0.00126757
CHI3L1	CHI3L1	Neutrophil	Factor1	-0.0025315
CHMP1B	CHMP1B	Neutrophil	Factor1	0.00170034
CHMP3	CHMP3	Neutrophil	Factor1	0.0150322
CHST15	CHST15	Neutrophil	Factor1	0.0078539
CIRBP	CIRBP	Neutrophil	Factor1	-0.00540928
CKAP4	CKAP4	Neutrophil	Factor1	0.000575053
CKLF	CKLF	Neutrophil	Factor1	0.00208664
CLEC4E	CLEC4E	Neutrophil	Factor1	0.0105266
CLEC7A	CLEC7A	Neutrophil	Factor1	-0.00023805
CMIP	CMIP	Neutrophil	Factor1	0.00449002
CMTM2	CMTM2	Neutrophil	Factor1	0.00204028
CNBP	CNBP	Neutrophil	Factor1	-0.00100147
CNIH4	CNIH4	Neutrophil	Factor1	0.00982581
COL6A3	COL6A3	Neutrophil	Factor1	0.00464579
COMMD6	COMMD6	Neutrophil	Factor1	-0.00222458
COPE	COPE	Neutrophil	Factor1	-0.00308784
COX1	COX1	Neutrophil	Factor1	-0.00270546
COX3	COX3	Neutrophil	Factor1	-0.001072
COX4I1	COX4I1	Neutrophil	Factor1	0.0106812
COX5B	COX5B	Neutrophil	Factor1	0.00824467
COX6A1	COX6A1	Neutrophil	Factor1	-0.00426104
COX6B1	COX6B1	Neutrophil	Factor1	0.00651538
COX7A2	COX7A2	Neutrophil	Factor1	-0.000309479
COX8A	COX8A	Neutrophil	Factor1	0.00248379
CPD	CPD	Neutrophil	Factor1	0.00159792
CR1	CR1	Neutrophil	Factor1	0.00141411
CREB5	CREB5	Neutrophil	Factor1	0.00897849
CREBBP	CREBBP	Neutrophil	Factor1	0.00156261
CREBRF	CREBRF	Neutrophil	Factor1	0.00467538
CRISPLD2	CRISPLD2	Neutrophil	Factor1	0.00528389
CSDE1	CSDE1	Neutrophil	Factor1	0.00161836
CSK	CSK	Neutrophil	Factor1	0.000623599
CSNK1D	CSNK1D	Neutrophil	Factor1	0.00292676
CSNK1G2	CSNK1G2	Neutrophil	Factor1	0.0102594
CST3	CST3	Neutrophil	Factor1	-0.00215404
CST7	CST7	Neutrophil	Factor1	-0.00194911
CSTA	CSTA	Neutrophil	Factor1	-0.000534371
CSTB	CSTB	Neutrophil	Factor1	0.001476
CTBS	CTBS	Neutrophil	Factor1	-0.00401409
CTDSP1	CTDSP1	Neutrophil	Factor1	0.00366739
CTDSP2	CTDSP2	Neutrophil	Factor1	-0.0111886
CTSC	CTSC	Neutrophil	Factor1	-0.00230169
CTSD	CTSD	Neutrophil	Factor1	-0.00963603
CUX1	CUX1	Neutrophil	Factor1	0.00298156
CWC25	CWC25	Neutrophil	Factor1	0.00420919
CXCL8	CXCL8	Neutrophil	Factor1	0.00505494
CXCR4	CXCR4	Neutrophil	Factor1	-0.0158863
CYB5R4	CYB5R4	Neutrophil	Factor1	-0.000272352
CYBC1	CYBC1	Neutrophil	Factor1	0.0186967
CYFIP2	CYFIP2	Neutrophil	Factor1	0.00031864
CYLD	CYLD	Neutrophil	Factor1	0.00776726
CYP4F3	CYP4F3	Neutrophil	Factor1	0.00237472
CYRIA	CYRIA	Neutrophil	Factor1	0.00191262
CYSTM1	CYSTM1	Neutrophil	Factor1	0.0108189
CYTH1	CYTH1	Neutrophil	Factor1	0.0161337
CYTH4	CYTH4	Neutrophil	Factor1	0.00137387
CYTIP	CYTIP	Neutrophil	Factor1	-0.000497031
DAPP1	DAPP1	Neutrophil	Factor1	-0.00647458
DBI	DBI	Neutrophil	Factor1	-0.00975142
DBNL	DBNL	Neutrophil	Factor1	0.00408032
DCP2	DCP2	Neutrophil	Factor1	-0.000239993
DDIT3	DDIT3	Neutrophil	Factor1	0.00162069
DDX5	DDX5	Neutrophil	Factor1	0.00222445
DDX60L	DDX60L	Neutrophil	Factor1	-0.00556407
DEDD2	DEDD2	Neutrophil	Factor1	0.00734126
DEF6	DEF6	Neutrophil	Factor1	0.0180767
DEF8	DEF8	Neutrophil	Factor1	-0.00105801
DEFA1	DEFA1	Neutrophil	Factor1	-0.00178948
DEFA1B	DEFA1B	Neutrophil	Factor1	-0.00392632
DEFA3	DEFA3	Neutrophil	Factor1	-0.00421122
DENND5A	DENND5A	Neutrophil	Factor1	0.00202159
DGAT2	DGAT2	Neutrophil	Factor1	0.00010488
DGLUCY	DGLUCY	Neutrophil	Factor1	-0.00841531
DHRS7	DHRS7	Neutrophil	Factor1	-0.00657083
DIAPH1	DIAPH1	Neutrophil	Factor1	-0.00126033
DICER1	DICER1	Neutrophil	Factor1	-0.00603037
DNAJA1	DNAJA1	Neutrophil	Factor1	0.0104703
DNAJB6	DNAJB6	Neutrophil	Factor1	-7.19487e-05
DNAJC3	DNAJC3	Neutrophil	Factor1	0.00207815
DNM2	DNM2	Neutrophil	Factor1	-0.00751376
DOCK5	DOCK5	Neutrophil	Factor1	0.00450354
DOCK8	DOCK8	Neutrophil	Factor1	0.00730547
DOK3	DOK3	Neutrophil	Factor1	-0.000232738
DPEP2	DPEP2	Neutrophil	Factor1	-0.0042555
DRAP1	DRAP1	Neutrophil	Factor1	0.00429358
DUSP6	DUSP6	Neutrophil	Factor1	-4.07888e-05
DYNLT1	DYNLT1	Neutrophil	Factor1	0.00145508
DYSF	DYSF	Neutrophil	Factor1	-0.00447673
ECE1	ECE1	Neutrophil	Factor1	-0.00224639
EEF1A1	EEF1A1	Neutrophil	Factor1	-0.00372671
EEF1B2	EEF1B2	Neutrophil	Factor1	0.0014779
EEF1D	EEF1D	Neutrophil	Factor1	-0.00379214
EEF2	EEF2	Neutrophil	Factor1	-0.000953637
EHBP1L1	EHBP1L1	Neutrophil	Factor1	-0.00368026
EHD1	EHD1	Neutrophil	Factor1	0.0150881
EIF4EBP2	EIF4EBP2	Neutrophil	Factor1	0.000201605
EIF4G2	EIF4G2	Neutrophil	Factor1	-0.000311656
EIF5	EIF5	Neutrophil	Factor1	0.00845317
ELF1	ELF1	Neutrophil	Factor1	0.00251258
ELOVL5	ELOVL5	Neutrophil	Factor1	-0.00162279
EMP3	EMP3	Neutrophil	Factor1	-0.0129685
ENO1	ENO1	Neutrophil	Factor1	0.00757701
ENTPD1	ENTPD1	Neutrophil	Factor1	0.00785763
EP300	EP300	Neutrophil	Factor1	0.00403849
EPB41	EPB41	Neutrophil	Factor1	-0.00291738
ERBIN	ERBIN	Neutrophil	Factor1	0.00566623
ERGIC1	ERGIC1	Neutrophil	Factor1	-0.00086691
EVI2A	EVI2A	Neutrophil	Factor1	-0.00446606
FAM120A	FAM120A	Neutrophil	Factor1	-0.00227065
FAM126B	FAM126B	Neutrophil	Factor1	0.00626715
FAM177B	FAM177B	Neutrophil	Factor1	0.00270575
FAM53C	FAM53C	Neutrophil	Factor1	-0.00274469
FBRS	FBRS	Neutrophil	Factor1	-0.00552
FCER1G	FCER1G	Neutrophil	Factor1	0.00415119
FCGR3A	FCGR3A	Neutrophil	Factor1	-0.0113984
FCGR3B	FCGR3B	Neutrophil	Factor1	0.00869187
FCN1	FCN1	Neutrophil	Factor1	-0.00503544
FERMT3	FERMT3	Neutrophil	Factor1	-0.00524305
FFAR2	FFAR2	Neutrophil	Factor1	-0.00851677
FGD3	FGD3	Neutrophil	Factor1	-0.000989847
FGL2	FGL2	Neutrophil	Factor1	-0.00700885
FGR	FGR	Neutrophil	Factor1	-0.00742853
FKBP5	FKBP5	Neutrophil	Factor1	0.007278
FLI1	FLI1	Neutrophil	Factor1	-0.00171095
FLII	FLII	Neutrophil	Factor1	0.00135059
FLJ44635	FLJ44635	Neutrophil	Factor1	0.00220198
FLNA	FLNA	Neutrophil	Factor1	-0.00709052
FNBP1	FNBP1	Neutrophil	Factor1	-0.00674041
FOS	FOS	Neutrophil	Factor1	0.00542905
FOSL2	FOSL2	Neutrophil	Factor1	0.00474571
FOXN3	FOXN3	Neutrophil	Factor1	0.00846046
FOXO3	FOXO3	Neutrophil	Factor1	-0.00134294
FOXP1	FOXP1	Neutrophil	Factor1	-0.00638414
FPR2	FPR2	Neutrophil	Factor1	0.00510117
FRAT1	FRAT1	Neutrophil	Factor1	-0.000159689
FRAT2	FRAT2	Neutrophil	Factor1	-0.00107824
FTX	FTX	Neutrophil	Factor1	0.00399596
FUS	FUS	Neutrophil	Factor1	0.000160891
G0S2	G0S2	Neutrophil	Factor1	-0.00180433
G6PD	G6PD	Neutrophil	Factor1	-0.0284643
GABARAPL1	GABARAPL1	Neutrophil	Factor1	0.00334413
GABARAPL2	GABARAPL2	Neutrophil	Factor1	-0.00308839
GAPDH	GAPDH	Neutrophil	Factor1	0.0139256
GBP2	GBP2	Neutrophil	Factor1	-0.00222145
GDI2	GDI2	Neutrophil	Factor1	0.00409945
GHITM	GHITM	Neutrophil	Factor1	-0.0103748
GIMAP4	GIMAP4	Neutrophil	Factor1	-0.00390731
GIT2	GIT2	Neutrophil	Factor1	-0.00944739
GK	GK	Neutrophil	Factor1	0.00600183
GLIPR1	GLIPR1	Neutrophil	Factor1	0.00091919
GLIPR2	GLIPR2	Neutrophil	Factor1	0.00379589
GLRX	GLRX	Neutrophil	Factor1	0.0111561
GLT1D1	GLT1D1	Neutrophil	Factor1	0.00302927
GMIP	GMIP	Neutrophil	Factor1	0.00306279
GNA13	GNA13	Neutrophil	Factor1	0.0117684
GNAI3	GNAI3	Neutrophil	Factor1	0.00650102
GNAQ	GNAQ	Neutrophil	Factor1	0.0057189
GNAS	GNAS	Neutrophil	Factor1	-0.00722232
GNB1	GNB1	Neutrophil	Factor1	-0.00591748
GNG2	GNG2	Neutrophil	Factor1	-0.00317362
GPBP1	GPBP1	Neutrophil	Factor1	-0.0015181
GRAMD1A	GRAMD1A	Neutrophil	Factor1	0.0106588
GRIK1.AS2	GRIK1.AS2	Neutrophil	Factor1	0.00550075
GRINA	GRINA	Neutrophil	Factor1	0.0049118
GRK6	GRK6	Neutrophil	Factor1	0.00309178
GRN	GRN	Neutrophil	Factor1	0.00327168
GSN	GSN	Neutrophil	Factor1	-0.0234226
GTF2IP4	GTF2IP4	Neutrophil	Factor1	0.000161721
GUK1	GUK1	Neutrophil	Factor1	-0.0166086
H2AC19	H2AC19	Neutrophil	Factor1	0.00329373
H2AC6	H2AC6	Neutrophil	Factor1	0.000124544
H2AZ1	H2AZ1	Neutrophil	Factor1	0.011004
H2AZ2	H2AZ2	Neutrophil	Factor1	-0.00163846
H2BC4	H2BC4	Neutrophil	Factor1	0.0124097
H3.5	H3.5	Neutrophil	Factor1	0.000790544
HBA2	HBA2	Neutrophil	Factor1	-0.0078804
HBB	HBB	Neutrophil	Factor1	-0.00591884
HBP1	HBP1	Neutrophil	Factor1	0.00546039
HIF1A	HIF1A	Neutrophil	Factor1	0.00106739
HIPK3	HIPK3	Neutrophil	Factor1	-0.0057973
HLA.DRA	HLA.DRA	Neutrophil	Factor1	-0.0126275
HLA.DRB1	HLA.DRB1	Neutrophil	Factor1	0.00302721
HLA.F	HLA.F	Neutrophil	Factor1	-0.00688655
HMGB1	HMGB1	Neutrophil	Factor1	-0.00324882
HMGB2	HMGB2	Neutrophil	Factor1	0.00341493
HNRNPA2B1	HNRNPA2B1	Neutrophil	Factor1	0.00873199
HNRNPC	HNRNPC	Neutrophil	Factor1	-0.00110856
HNRNPH3	HNRNPH3	Neutrophil	Factor1	-0.000499358
HNRNPK	HNRNPK	Neutrophil	Factor1	0.00669932
HNRNPL	HNRNPL	Neutrophil	Factor1	0.0167589
HNRNPU	HNRNPU	Neutrophil	Factor1	-0.00535419
HNRNPUL1	HNRNPUL1	Neutrophil	Factor1	-0.00738397
HRH2	HRH2	Neutrophil	Factor1	-0.00143405
HSBP1	HSBP1	Neutrophil	Factor1	-0.00520806
HSH2D	HSH2D	Neutrophil	Factor1	-0.00561478
HSP90AA1	HSP90AA1	Neutrophil	Factor1	0.00370606
HSPA5	HSPA5	Neutrophil	Factor1	0.00996956
HSPA6	HSPA6	Neutrophil	Factor1	-0.0176071
IER2	IER2	Neutrophil	Factor1	-0.00139559
IFI16	IFI16	Neutrophil	Factor1	0.000963765
IFI6	IFI6	Neutrophil	Factor1	-0.00398208
IFIT2	IFIT2	Neutrophil	Factor1	-0.00389579
IFIT3	IFIT3	Neutrophil	Factor1	0.00151382
IFITM3	IFITM3	Neutrophil	Factor1	0.00268497
IFNAR1	IFNAR1	Neutrophil	Factor1	0.00270664
IFNGR2	IFNGR2	Neutrophil	Factor1	-0.0033396
IFRD1	IFRD1	Neutrophil	Factor1	-0.0111665
IGHA1	IGHA1	Neutrophil	Factor1	0.00392448
IGHG1	IGHG1	Neutrophil	Factor1	-0.00251818
IGHG4	IGHG4	Neutrophil	Factor1	0.0223038
IGHM	IGHM	Neutrophil	Factor1	-0.00428352
IGKC	IGKC	Neutrophil	Factor1	-0.00263484
IGLC2	IGLC2	Neutrophil	Factor1	0.0200518
IGLC3	IGLC3	Neutrophil	Factor1	0.00818538
IL13RA1	IL13RA1	Neutrophil	Factor1	0.0057657
IL16	IL16	Neutrophil	Factor1	-0.00429976
IL1R2	IL1R2	Neutrophil	Factor1	0.0055226
IL1RAP	IL1RAP	Neutrophil	Factor1	0.020139
IL1RN	IL1RN	Neutrophil	Factor1	-0.00546048
IL2RG	IL2RG	Neutrophil	Factor1	-0.00516113
IL4R	IL4R	Neutrophil	Factor1	0.00375512
IMPDH1	IMPDH1	Neutrophil	Factor1	0.00122223
INPP5D	INPP5D	Neutrophil	Factor1	0.00150696
IQSEC1	IQSEC1	Neutrophil	Factor1	0.000714001
IRAG2	IRAG2	Neutrophil	Factor1	0.00137721
IRF2	IRF2	Neutrophil	Factor1	-0.000725074
IRF2BPL	IRF2BPL	Neutrophil	Factor1	-0.00622344
IRS2	IRS2	Neutrophil	Factor1	0.001181
ISCU	ISCU	Neutrophil	Factor1	-0.016955
ISG15	ISG15	Neutrophil	Factor1	-0.00123636
ISG20	ISG20	Neutrophil	Factor1	0.00238557
ITGAL	ITGAL	Neutrophil	Factor1	-0.00182434
ITGAM	ITGAM	Neutrophil	Factor1	0.00287718
ITPK1	ITPK1	Neutrophil	Factor1	-0.010699
ITPRIP	ITPRIP	Neutrophil	Factor1	-0.00395551
IVNS1ABP	IVNS1ABP	Neutrophil	Factor1	-0.00705821
JAK1	JAK1	Neutrophil	Factor1	-0.000450925
JAK3	JAK3	Neutrophil	Factor1	0.00387974
JARID2	JARID2	Neutrophil	Factor1	-0.00131394
JCHAIN	JCHAIN	Neutrophil	Factor1	0.0143795
JMJD1C	JMJD1C	Neutrophil	Factor1	0.00648767
JPT1	JPT1	Neutrophil	Factor1	-0.00349866
JTB	JTB	Neutrophil	Factor1	0.00140265
JUND	JUND	Neutrophil	Factor1	6.28725e-06
KAT6A	KAT6A	Neutrophil	Factor1	-0.000633266
KATNBL1	KATNBL1	Neutrophil	Factor1	-0.00669186
KCNJ15	KCNJ15	Neutrophil	Factor1	0.00877716
KDM2A	KDM2A	Neutrophil	Factor1	0.00499591
KDM4B	KDM4B	Neutrophil	Factor1	0.0110609
KDM5A	KDM5A	Neutrophil	Factor1	-0.00532925
KIAA0040	KIAA0040	Neutrophil	Factor1	-0.0039661
KLF13	KLF13	Neutrophil	Factor1	-0.000303309
KLF2	KLF2	Neutrophil	Factor1	-0.00371506
KLF3	KLF3	Neutrophil	Factor1	-0.00152672
KMT2C	KMT2C	Neutrophil	Factor1	-0.000125312
KMT2E	KMT2E	Neutrophil	Factor1	-0.00346859
KPNB1	KPNB1	Neutrophil	Factor1	0.00594532
KRT23	KRT23	Neutrophil	Factor1	-0.0114753
LAMP2	LAMP2	Neutrophil	Factor1	-0.00667578
LAMTOR1	LAMTOR1	Neutrophil	Factor1	-0.00254085
LAMTOR4	LAMTOR4	Neutrophil	Factor1	-0.00547163
LAMTOR5	LAMTOR5	Neutrophil	Factor1	0.00388096
LASP1	LASP1	Neutrophil	Factor1	-0.000259293
LCP2	LCP2	Neutrophil	Factor1	-0.00947692
LDHA	LDHA	Neutrophil	Factor1	0.00233998
LILRA2	LILRA2	Neutrophil	Factor1	-0.00735414
LILRA5	LILRA5	Neutrophil	Factor1	-0.000644539
LILRB2	LILRB2	Neutrophil	Factor1	-0.00651625
LIMK2	LIMK2	Neutrophil	Factor1	-0.000983106
LMAN2	LMAN2	Neutrophil	Factor1	0.00731541
LMNB1	LMNB1	Neutrophil	Factor1	0.00835981
LOC100128966	LOC100128966	Neutrophil	Factor1	-0.00274469
LOC100505585	LOC100505585	Neutrophil	Factor1	0.010947
LPCAT1	LPCAT1	Neutrophil	Factor1	-0.00477921
LPGAT1	LPGAT1	Neutrophil	Factor1	-0.00812293
LRRC25	LRRC25	Neutrophil	Factor1	-0.0193213
LTB4R	LTB4R	Neutrophil	Factor1	-0.00802329
LUCAT1	LUCAT1	Neutrophil	Factor1	0.00936286
LUZP6	LUZP6	Neutrophil	Factor1	0.00218457
LY96	LY96	Neutrophil	Factor1	-0.00381121
LYST	LYST	Neutrophil	Factor1	0.00309878
LYZ	LYZ	Neutrophil	Factor1	-0.0201533
MACROH2A1	MACROH2A1	Neutrophil	Factor1	0.00216862
MANSC1	MANSC1	Neutrophil	Factor1	0.00335805
MAP1LC3B	MAP1LC3B	Neutrophil	Factor1	-0.00264852
MAP2K3	MAP2K3	Neutrophil	Factor1	0.00818312
MAP3K11	MAP3K11	Neutrophil	Factor1	0.00708988
MAP3K2	MAP3K2	Neutrophil	Factor1	0.00617879
MAP3K3	MAP3K3	Neutrophil	Factor1	0.0107408
MAP4K4	MAP4K4	Neutrophil	Factor1	0.00035687
MAP7D1	MAP7D1	Neutrophil	Factor1	0.000723371
MAPK1	MAPK1	Neutrophil	Factor1	-0.00203657
MAPK14	MAPK14	Neutrophil	Factor1	0.000860108
MAPK3	MAPK3	Neutrophil	Factor1	0.00116044
MAPKAPK2	MAPKAPK2	Neutrophil	Factor1	-0.000239559
MARCHF7	MARCHF7	Neutrophil	Factor1	0.00316178
MARCKS	MARCKS	Neutrophil	Factor1	0.00518872
MARK2	MARK2	Neutrophil	Factor1	0.00774088
MAST3	MAST3	Neutrophil	Factor1	-0.00555445
MAX	MAX	Neutrophil	Factor1	-0.00797349
MBD6	MBD6	Neutrophil	Factor1	0.00443855
MBNL1	MBNL1	Neutrophil	Factor1	-0.00247616
MBP	MBP	Neutrophil	Factor1	0.00162656
MCTP2	MCTP2	Neutrophil	Factor1	0.0318351
MED13L	MED13L	Neutrophil	Factor1	0.0023548
MED25	MED25	Neutrophil	Factor1	0.0102449
METTL9	METTL9	Neutrophil	Factor1	0.0149324
MGAM	MGAM	Neutrophil	Factor1	0.0207354
MGAT1	MGAT1	Neutrophil	Factor1	-0.00600474
MID1IP1	MID1IP1	Neutrophil	Factor1	0.00275317
MIR223HG	MIR223HG	Neutrophil	Factor1	-0.00875138
MKRN1	MKRN1	Neutrophil	Factor1	0.00366844
MLF2	MLF2	Neutrophil	Factor1	-0.00328213
MME	MME	Neutrophil	Factor1	0.0051602
MMP9	MMP9	Neutrophil	Factor1	0.00301809
MOB1A	MOB1A	Neutrophil	Factor1	-0.00201372
MORF4L1	MORF4L1	Neutrophil	Factor1	-0.00154998
MPHOSPH8	MPHOSPH8	Neutrophil	Factor1	-0.00834932
MPZL1	MPZL1	Neutrophil	Factor1	0.00244413
MVP	MVP	Neutrophil	Factor1	0.00539574
MYD88	MYD88	Neutrophil	Factor1	0.00170008
MYLIP	MYLIP	Neutrophil	Factor1	9.84401e-05
MYO9B	MYO9B	Neutrophil	Factor1	-0.000839128
N4BP1	N4BP1	Neutrophil	Factor1	0.0147825
N4BP2L2	N4BP2L2	Neutrophil	Factor1	0.00824204
NABP1	NABP1	Neutrophil	Factor1	0.00738367
NACA	NACA	Neutrophil	Factor1	0.000784732
NAGK	NAGK	Neutrophil	Factor1	0.00086023
NAP1L1	NAP1L1	Neutrophil	Factor1	-0.0138941
NARF	NARF	Neutrophil	Factor1	0.00645114
NBEAL2	NBEAL2	Neutrophil	Factor1	-0.00387813
NCF1	NCF1	Neutrophil	Factor1	-0.00433955
NCKAP1L	NCKAP1L	Neutrophil	Factor1	-0.00222451
NCOA1	NCOA1	Neutrophil	Factor1	-0.006619
NCOA4	NCOA4	Neutrophil	Factor1	0.0018464
NCOR1	NCOR1	Neutrophil	Factor1	-0.00289781
NDEL1	NDEL1	Neutrophil	Factor1	0.00238165
NDUFA1	NDUFA1	Neutrophil	Factor1	-0.00108208
NDUFB1	NDUFB1	Neutrophil	Factor1	-0.00343463
NDUFB3	NDUFB3	Neutrophil	Factor1	0.00422775
NDUFB6	NDUFB6	Neutrophil	Factor1	0.00267122
NEDD8	NEDD8	Neutrophil	Factor1	-0.00307567
NEDD9	NEDD9	Neutrophil	Factor1	0.00892004
NFAM1	NFAM1	Neutrophil	Factor1	-0.00162557
NFE2	NFE2	Neutrophil	Factor1	0.00464855
NFKBIA	NFKBIA	Neutrophil	Factor1	0.00113025
NFKBIZ	NFKBIZ	Neutrophil	Factor1	0.00653295
NHSL2	NHSL2	Neutrophil	Factor1	0.00220198
NIN	NIN	Neutrophil	Factor1	-0.000898944
NIPBL	NIPBL	Neutrophil	Factor1	0.00766212
NMI	NMI	Neutrophil	Factor1	-0.00168373
NOTCH1	NOTCH1	Neutrophil	Factor1	-0.00268154
NOTCH2	NOTCH2	Neutrophil	Factor1	0.00385212
NPIPB5	NPIPB5	Neutrophil	Factor1	0.00188933
NPL	NPL	Neutrophil	Factor1	-0.0025596
NQO2	NQO2	Neutrophil	Factor1	-0.00136637
NR1H2	NR1H2	Neutrophil	Factor1	-0.00165184
NR3C1	NR3C1	Neutrophil	Factor1	0.00329259
NRDC	NRDC	Neutrophil	Factor1	0.00541057
NSD3	NSD3	Neutrophil	Factor1	-0.00689968
NSFL1C	NSFL1C	Neutrophil	Factor1	0.00342805
NT5C2	NT5C2	Neutrophil	Factor1	-0.00590528
NUP214	NUP214	Neutrophil	Factor1	0.00376994
NUP50	NUP50	Neutrophil	Factor1	0.00220523
OGA	OGA	Neutrophil	Factor1	-0.00585741
OGFRL1	OGFRL1	Neutrophil	Factor1	-0.00222525
ORAI2	ORAI2	Neutrophil	Factor1	-0.00195263
OS9	OS9	Neutrophil	Factor1	0.00522548
OSBPL8	OSBPL8	Neutrophil	Factor1	-0.00350317
OSER1	OSER1	Neutrophil	Factor1	-0.00391162
OST4	OST4	Neutrophil	Factor1	-0.00211549
OSTF1	OSTF1	Neutrophil	Factor1	0.00436567
P2RY13	P2RY13	Neutrophil	Factor1	-0.00204659
P4HB	P4HB	Neutrophil	Factor1	0.014223
PABPC1	PABPC1	Neutrophil	Factor1	0.000607696
PACSIN2	PACSIN2	Neutrophil	Factor1	-0.000240218
PADI2	PADI2	Neutrophil	Factor1	-0.00132908
PADI4	PADI4	Neutrophil	Factor1	0.00353873
PAFAH1B1	PAFAH1B1	Neutrophil	Factor1	0.000645962
PAFAH1B2	PAFAH1B2	Neutrophil	Factor1	0.00168087
PAK1	PAK1	Neutrophil	Factor1	-0.0121904
PAK2	PAK2	Neutrophil	Factor1	-0.00491222
PAPOLA	PAPOLA	Neutrophil	Factor1	-0.00215283
PARP14	PARP14	Neutrophil	Factor1	0.0044703
PARP8	PARP8	Neutrophil	Factor1	-0.0286164
PARP9	PARP9	Neutrophil	Factor1	7.43171e-06
PBXIP1	PBXIP1	Neutrophil	Factor1	-0.00212431
PCBP2	PCBP2	Neutrophil	Factor1	0.00122593
PCMTD1	PCMTD1	Neutrophil	Factor1	-0.00529252
PCNX1	PCNX1	Neutrophil	Factor1	0.00349894
PDE4B	PDE4B	Neutrophil	Factor1	-0.00179616
PDLIM2	PDLIM2	Neutrophil	Factor1	-0.0143463
PDLIM7	PDLIM7	Neutrophil	Factor1	-0.00186141
PELI1	PELI1	Neutrophil	Factor1	0.00949762
PFDN5	PFDN5	Neutrophil	Factor1	-0.00170491
PGD	PGD	Neutrophil	Factor1	-0.00772805
PGGHG	PGGHG	Neutrophil	Factor1	0.00196929
PGK1	PGK1	Neutrophil	Factor1	0.00159334
PGLYRP1	PGLYRP1	Neutrophil	Factor1	-0.00102063
PGS1	PGS1	Neutrophil	Factor1	-0.00376698
PHF20L1	PHF20L1	Neutrophil	Factor1	-0.00227443
PHF21A	PHF21A	Neutrophil	Factor1	0.00626306
PHIP	PHIP	Neutrophil	Factor1	-0.000718366
PHOSPHO1	PHOSPHO1	Neutrophil	Factor1	0.00525169
PI3	PI3	Neutrophil	Factor1	-0.00227716
PIAS1	PIAS1	Neutrophil	Factor1	0.00059966
PIK3AP1	PIK3AP1	Neutrophil	Factor1	0.0109644
PIK3CD	PIK3CD	Neutrophil	Factor1	0.00266113
PIK3CG	PIK3CG	Neutrophil	Factor1	0.000193874
PIM2	PIM2	Neutrophil	Factor1	0.0149709
PIP4P2	PIP4P2	Neutrophil	Factor1	0.00362331
PISD	PISD	Neutrophil	Factor1	0.00206831
PJA2	PJA2	Neutrophil	Factor1	-0.00399595
PLAUR	PLAUR	Neutrophil	Factor1	-0.00137514
PLBD1	PLBD1	Neutrophil	Factor1	0.00339346
PLCB2	PLCB2	Neutrophil	Factor1	-0.00216641
PLEKHG3	PLEKHG3	Neutrophil	Factor1	-0.00254868
PLEKHO1	PLEKHO1	Neutrophil	Factor1	-0.00377693
PLEKHO2	PLEKHO2	Neutrophil	Factor1	-0.0135909
PLIN3	PLIN3	Neutrophil	Factor1	-0.0031773
PLP2	PLP2	Neutrophil	Factor1	0.000864842
PLPPR2	PLPPR2	Neutrophil	Factor1	0.00332832
PLXNC1	PLXNC1	Neutrophil	Factor1	-0.0041829
PNISR	PNISR	Neutrophil	Factor1	0.00310819
POLR2J	POLR2J	Neutrophil	Factor1	0.00196941
POMP	POMP	Neutrophil	Factor1	0.00603205
POU2F2	POU2F2	Neutrophil	Factor1	0.00328833
PPIB	PPIB	Neutrophil	Factor1	-0.000545158
PPM1A	PPM1A	Neutrophil	Factor1	0.00264833
PPM1F	PPM1F	Neutrophil	Factor1	0.00133822
PPP1CA	PPP1CA	Neutrophil	Factor1	0.00284785
PPP1CB	PPP1CB	Neutrophil	Factor1	0.00629466
PPP1R12A	PPP1R12A	Neutrophil	Factor1	-0.0123884
PPP1R15A	PPP1R15A	Neutrophil	Factor1	-0.00317798
PPP1R9B	PPP1R9B	Neutrophil	Factor1	-0.0113805
PPP2R5A	PPP2R5A	Neutrophil	Factor1	-0.00472917
PPP2R5C	PPP2R5C	Neutrophil	Factor1	-0.00183718
PPP3CA	PPP3CA	Neutrophil	Factor1	-0.00304786
PPP4C	PPP4C	Neutrophil	Factor1	-0.00283208
PPP4R1	PPP4R1	Neutrophil	Factor1	0.00208426
PPT1	PPT1	Neutrophil	Factor1	-0.00573968
PRAM1	PRAM1	Neutrophil	Factor1	0.00258986
PRDX5	PRDX5	Neutrophil	Factor1	0.0021312
PRKACA	PRKACA	Neutrophil	Factor1	-0.00200141
PRKCD	PRKCD	Neutrophil	Factor1	-0.0161613
PRKD2	PRKD2	Neutrophil	Factor1	-0.00347134
PRKDC	PRKDC	Neutrophil	Factor1	0.00449536
PROK2	PROK2	Neutrophil	Factor1	0.00872316
PRPF38B	PRPF38B	Neutrophil	Factor1	0.0115659
PRPF8	PRPF8	Neutrophil	Factor1	-0.00306617
PRRC2A	PRRC2A	Neutrophil	Factor1	0.00118805
PRRC2C	PRRC2C	Neutrophil	Factor1	-0.00440603
PRRG3	PRRG3	Neutrophil	Factor1	0.00459718
PSD4	PSD4	Neutrophil	Factor1	-0.00326428
PSENEN	PSENEN	Neutrophil	Factor1	-0.000571919
PSMA7	PSMA7	Neutrophil	Factor1	0.00525955
PSMB1	PSMB1	Neutrophil	Factor1	0.00426747
PSMB3	PSMB3	Neutrophil	Factor1	0.00143606
PSMB8	PSMB8	Neutrophil	Factor1	-0.00321835
PSMB8.AS1	PSMB8.AS1	Neutrophil	Factor1	-0.00212617
PSMB9	PSMB9	Neutrophil	Factor1	0.013523
PSMD4	PSMD4	Neutrophil	Factor1	0.00222386
PSME1	PSME1	Neutrophil	Factor1	0.0115683
PSTPIP1	PSTPIP1	Neutrophil	Factor1	0.00346446
PTGS2	PTGS2	Neutrophil	Factor1	0.0051065
PTK2B	PTK2B	Neutrophil	Factor1	0.00187693
PTMA	PTMA	Neutrophil	Factor1	-0.00359529
PTP4A2	PTP4A2	Neutrophil	Factor1	-0.00310019
PTPN12	PTPN12	Neutrophil	Factor1	0.00418096
PTPRJ	PTPRJ	Neutrophil	Factor1	0.0102282
PTTG1IP	PTTG1IP	Neutrophil	Factor1	-0.00118861
PXN	PXN	Neutrophil	Factor1	0.00686685
PYCARD	PYCARD	Neutrophil	Factor1	0.00324278
PYGL	PYGL	Neutrophil	Factor1	0.00137243
QKI	QKI	Neutrophil	Factor1	-0.00300689
QPCT	QPCT	Neutrophil	Factor1	2.14319e-05
RAB10	RAB10	Neutrophil	Factor1	-0.00163784
RAB18	RAB18	Neutrophil	Factor1	-0.00303256
RAB1B	RAB1B	Neutrophil	Factor1	0.00171893
RAB27A	RAB27A	Neutrophil	Factor1	0.00563229
RAB2A	RAB2A	Neutrophil	Factor1	-0.000542359
RAB3D	RAB3D	Neutrophil	Factor1	0.0102796
RAB5IF	RAB5IF	Neutrophil	Factor1	0.00112915
RAB8B	RAB8B	Neutrophil	Factor1	0.00204698
RABAC1	RABAC1	Neutrophil	Factor1	0.00165735
RAC1	RAC1	Neutrophil	Factor1	0.00951608
RACK1	RACK1	Neutrophil	Factor1	0.000576742
RAD21	RAD21	Neutrophil	Factor1	0.00185964
RAF1	RAF1	Neutrophil	Factor1	-0.000583377
RALB	RALB	Neutrophil	Factor1	0.00308723
RALBP1	RALBP1	Neutrophil	Factor1	-0.00658573
RALY	RALY	Neutrophil	Factor1	0.00138405
RASGRP2	RASGRP2	Neutrophil	Factor1	0.00103275
RASGRP4	RASGRP4	Neutrophil	Factor1	0.00658459
RASSF3	RASSF3	Neutrophil	Factor1	0.00265326
RBCK1	RBCK1	Neutrophil	Factor1	0.006658
RBL2	RBL2	Neutrophil	Factor1	-0.0246414
RBM23	RBM23	Neutrophil	Factor1	0.000931919
RBM25	RBM25	Neutrophil	Factor1	0.0013442
RBM39	RBM39	Neutrophil	Factor1	-0.000700636
RBM47	RBM47	Neutrophil	Factor1	0.00537066
RBMS1	RBMS1	Neutrophil	Factor1	0.0021811
RBPJ	RBPJ	Neutrophil	Factor1	0.00463025
RCSD1	RCSD1	Neutrophil	Factor1	-0.00129931
REEP5	REEP5	Neutrophil	Factor1	-0.00277512
RELT	RELT	Neutrophil	Factor1	0.000920864
RERE	RERE	Neutrophil	Factor1	-0.000731593
RFLNB	RFLNB	Neutrophil	Factor1	-0.0109166
RGL4	RGL4	Neutrophil	Factor1	-0.00328543
RGS14	RGS14	Neutrophil	Factor1	0.00522869
RGS18	RGS18	Neutrophil	Factor1	0.0042394
RICTOR	RICTOR	Neutrophil	Factor1	-0.00698898
RILPL2	RILPL2	Neutrophil	Factor1	-0.0025061
RIN3	RIN3	Neutrophil	Factor1	-0.00408979
RNASET2	RNASET2	Neutrophil	Factor1	-0.00647543
RNF10	RNF10	Neutrophil	Factor1	0.00310472
RNF114	RNF114	Neutrophil	Factor1	0.00426336
RNF13	RNF13	Neutrophil	Factor1	0.00251788
RNF141	RNF141	Neutrophil	Factor1	0.000383263
RNF166	RNF166	Neutrophil	Factor1	-0.00157708
RNF167	RNF167	Neutrophil	Factor1	-0.00022887
RNF19B	RNF19B	Neutrophil	Factor1	-0.00664578
RNF213	RNF213	Neutrophil	Factor1	0.000296376
RNF24	RNF24	Neutrophil	Factor1	0.00231839
RNF44	RNF44	Neutrophil	Factor1	0.00232524
ROCK1	ROCK1	Neutrophil	Factor1	0.00720815
RSBN1L	RSBN1L	Neutrophil	Factor1	-0.00171907
RTN4	RTN4	Neutrophil	Factor1	0.00635965
RXRA	RXRA	Neutrophil	Factor1	-0.0155436
RYBP	RYBP	Neutrophil	Factor1	0.000438321
S100A12	S100A12	Neutrophil	Factor1	-0.00123839
S100A8	S100A8	Neutrophil	Factor1	0.00984959
S100P	S100P	Neutrophil	Factor1	-0.00131358
S1PR4	S1PR4	Neutrophil	Factor1	0.00257052
SAP18	SAP18	Neutrophil	Factor1	0.00379536
SBNO2	SBNO2	Neutrophil	Factor1	0.0160981
SCAF11	SCAF11	Neutrophil	Factor1	-0.00313284
SEC61B	SEC61B	Neutrophil	Factor1	-0.000284926
SEC62	SEC62	Neutrophil	Factor1	0.00124319
SECTM1	SECTM1	Neutrophil	Factor1	0.00914424
SELENOK	SELENOK	Neutrophil	Factor1	0.000604638
SEMA4A	SEMA4A	Neutrophil	Factor1	-0.00261503
SEMA4D	SEMA4D	Neutrophil	Factor1	0.000608813
SEPTIN7	SEPTIN7	Neutrophil	Factor1	0.0061912
SEPTIN9	SEPTIN9	Neutrophil	Factor1	-0.00894674
SERF2	SERF2	Neutrophil	Factor1	0.00312618
SERINC1	SERINC1	Neutrophil	Factor1	0.00214427
SERINC3	SERINC3	Neutrophil	Factor1	0.00259302
SERP1	SERP1	Neutrophil	Factor1	-0.00330302
SERPINB1	SERPINB1	Neutrophil	Factor1	-0.00116472
SETX	SETX	Neutrophil	Factor1	-0.000414524
SF1	SF1	Neutrophil	Factor1	0.00143749
SF3B1	SF3B1	Neutrophil	Factor1	-0.00898162
SF3B2	SF3B2	Neutrophil	Factor1	0.00257709
SFT2D1	SFT2D1	Neutrophil	Factor1	0.000329262
SGK1	SGK1	Neutrophil	Factor1	-0.0105517
SH2D3C	SH2D3C	Neutrophil	Factor1	-0.00254808
SH3BP2	SH3BP2	Neutrophil	Factor1	0.00346138
SH3GLB1	SH3GLB1	Neutrophil	Factor1	0.00338694
SH3KBP1	SH3KBP1	Neutrophil	Factor1	-0.00513044
SHKBP1	SHKBP1	Neutrophil	Factor1	-0.000231223
SHOC2	SHOC2	Neutrophil	Factor1	0.0169343
SIGLEC10	SIGLEC10	Neutrophil	Factor1	-0.00126162
SIPA1	SIPA1	Neutrophil	Factor1	0.00560252
SIRPA	SIRPA	Neutrophil	Factor1	0.00321152
SIRPB1	SIRPB1	Neutrophil	Factor1	-0.00883483
SKAP2	SKAP2	Neutrophil	Factor1	0.00583256
SKP1	SKP1	Neutrophil	Factor1	0.000673297
SLA	SLA	Neutrophil	Factor1	0.0162614
SLC11A1	SLC11A1	Neutrophil	Factor1	0.00111987
SLC12A6	SLC12A6	Neutrophil	Factor1	0.0138987
SLC12A9	SLC12A9	Neutrophil	Factor1	-6.59741e-05
SLC16A3	SLC16A3	Neutrophil	Factor1	0.00163296
SLC40A1	SLC40A1	Neutrophil	Factor1	-0.00309103
SLC43A2	SLC43A2	Neutrophil	Factor1	-0.00752742
SLC45A4	SLC45A4	Neutrophil	Factor1	0.00861238
SLC6A6	SLC6A6	Neutrophil	Factor1	0.00153179
SLC9A3R1	SLC9A3R1	Neutrophil	Factor1	-0.00395163
SLCO3A1	SLCO3A1	Neutrophil	Factor1	-0.00668767
SLU7	SLU7	Neutrophil	Factor1	-0.000321151
SMIM27	SMIM27	Neutrophil	Factor1	0.00964421
SNAP23	SNAP23	Neutrophil	Factor1	-0.0068764
SNN	SNN	Neutrophil	Factor1	-0.0022242
SNRK	SNRK	Neutrophil	Factor1	-0.000180973
SNX10	SNX10	Neutrophil	Factor1	-0.000705778
SNX27	SNX27	Neutrophil	Factor1	0.0019533
SNX3	SNX3	Neutrophil	Factor1	0.00412952
SOCS3	SOCS3	Neutrophil	Factor1	-0.00231813
SP1	SP1	Neutrophil	Factor1	0.00178324
SP100	SP100	Neutrophil	Factor1	0.000975089
SP110	SP110	Neutrophil	Factor1	-0.00185218
SP3	SP3	Neutrophil	Factor1	0.00936033
SPEN	SPEN	Neutrophil	Factor1	-0.00812378
SQOR	SQOR	Neutrophil	Factor1	0.000792757
SQSTM1	SQSTM1	Neutrophil	Factor1	-0.0070818
SRA1	SRA1	Neutrophil	Factor1	-0.000258966
SRP14	SRP14	Neutrophil	Factor1	0.00197843
SRPK1	SRPK1	Neutrophil	Factor1	0.00643091
SRPK2	SRPK2	Neutrophil	Factor1	0.000860307
SRRM2	SRRM2	Neutrophil	Factor1	0.000778055
SRSF5	SRSF5	Neutrophil	Factor1	0.000103618
SSR2	SSR2	Neutrophil	Factor1	0.000152109
ST8SIA4	ST8SIA4	Neutrophil	Factor1	0.00106312
STAG2	STAG2	Neutrophil	Factor1	-0.00308554
STAT1	STAT1	Neutrophil	Factor1	-0.00710031
STAT5B	STAT5B	Neutrophil	Factor1	0.00616715
STAT6	STAT6	Neutrophil	Factor1	0.000985231
STEAP4	STEAP4	Neutrophil	Factor1	0.00385798
STK10	STK10	Neutrophil	Factor1	0.00203387
STK17B	STK17B	Neutrophil	Factor1	0.00185927
STK40	STK40	Neutrophil	Factor1	0.00324416
STX10	STX10	Neutrophil	Factor1	-0.00191572
STX11	STX11	Neutrophil	Factor1	0.0101353
STX3	STX3	Neutrophil	Factor1	-0.00432798
STX7	STX7	Neutrophil	Factor1	0.00182538
STXBP2	STXBP2	Neutrophil	Factor1	0.00989775
SUB1	SUB1	Neutrophil	Factor1	0.00179032
SULT1A1	SULT1A1	Neutrophil	Factor1	-0.00724536
SUSD6	SUSD6	Neutrophil	Factor1	0.00446061
SVIL	SVIL	Neutrophil	Factor1	-0.00786713
SYF2	SYF2	Neutrophil	Factor1	-0.00264718
SYK	SYK	Neutrophil	Factor1	-0.000332405
SYNE2	SYNE2	Neutrophil	Factor1	-0.00271464
SYNGR2	SYNGR2	Neutrophil	Factor1	0.000465337
TACC1	TACC1	Neutrophil	Factor1	-0.00874839
TACC3	TACC3	Neutrophil	Factor1	-0.00976723
TAF7	TAF7	Neutrophil	Factor1	0.0103263
TAGAP	TAGAP	Neutrophil	Factor1	0.00363608
TAOK3	TAOK3	Neutrophil	Factor1	0.00109929
TAP1	TAP1	Neutrophil	Factor1	0.00460334
TAX1BP1	TAX1BP1	Neutrophil	Factor1	-0.00194235
TBC1D1	TBC1D1	Neutrophil	Factor1	-0.00861643
TBC1D10C	TBC1D10C	Neutrophil	Factor1	-0.00462151
TBL1X	TBL1X	Neutrophil	Factor1	-7.76568e-05
TBXAS1	TBXAS1	Neutrophil	Factor1	0.0123839
TCF25	TCF25	Neutrophil	Factor1	-0.00431684
TDP2	TDP2	Neutrophil	Factor1	-0.00824297
TET2	TET2	Neutrophil	Factor1	0.00296867
TFE3	TFE3	Neutrophil	Factor1	0.0143212
TFEB	TFEB	Neutrophil	Factor1	0.000641764
TGFB1	TGFB1	Neutrophil	Factor1	-0.000978768
TGFBR2	TGFBR2	Neutrophil	Factor1	0.00293066
TGOLN2	TGOLN2	Neutrophil	Factor1	-0.0116207
THRAP3	THRAP3	Neutrophil	Factor1	8.83705e-05
TIMP1	TIMP1	Neutrophil	Factor1	0.00170973
TIMP2	TIMP2	Neutrophil	Factor1	0.0171733
TLE4	TLE4	Neutrophil	Factor1	-0.00596153
TLR1	TLR1	Neutrophil	Factor1	-0.00121602
TLR2	TLR2	Neutrophil	Factor1	-0.0014875
TLR4	TLR4	Neutrophil	Factor1	-0.0122048
TLR8	TLR8	Neutrophil	Factor1	0.00699503
TM9SF2	TM9SF2	Neutrophil	Factor1	0.0042341
TMBIM1	TMBIM1	Neutrophil	Factor1	-0.000951897
TMBIM4	TMBIM4	Neutrophil	Factor1	-0.0105162
TMCC3	TMCC3	Neutrophil	Factor1	-0.00179869
TMEM120A	TMEM120A	Neutrophil	Factor1	0.0155552
TMEM123	TMEM123	Neutrophil	Factor1	-0.00608913
TMEM127	TMEM127	Neutrophil	Factor1	0.00956922
TMEM154	TMEM154	Neutrophil	Factor1	0.00326952
TMEM30A	TMEM30A	Neutrophil	Factor1	0.000111509
TMEM50A	TMEM50A	Neutrophil	Factor1	0.00147189
TMEM71	TMEM71	Neutrophil	Factor1	0.00620785
TMSB10	TMSB10	Neutrophil	Factor1	0.00121048
TMSB4XP4	TMSB4XP4	Neutrophil	Factor1	0.00210613
TMX4	TMX4	Neutrophil	Factor1	-0.000925635
TNFAIP2	TNFAIP2	Neutrophil	Factor1	0.00907577
TNFRSF10C	TNFRSF10C	Neutrophil	Factor1	0.0131647
TNFRSF1A	TNFRSF1A	Neutrophil	Factor1	0.00347625
TNFSF10	TNFSF10	Neutrophil	Factor1	-0.00141229
TNFSF13B	TNFSF13B	Neutrophil	Factor1	-0.008798
TNIP1	TNIP1	Neutrophil	Factor1	-0.00520574
TNRC18	TNRC18	Neutrophil	Factor1	-0.000155003
TNRC6B	TNRC6B	Neutrophil	Factor1	-0.00393776
TPD52L2	TPD52L2	Neutrophil	Factor1	-0.000168704
TPI1	TPI1	Neutrophil	Factor1	-0.00780232
TPM3	TPM3	Neutrophil	Factor1	-0.00170642
TPR	TPR	Neutrophil	Factor1	-0.000159323
TRAPPC1	TRAPPC1	Neutrophil	Factor1	-0.000486028
TREM1	TREM1	Neutrophil	Factor1	0.0032876
TRIM25	TRIM25	Neutrophil	Factor1	-0.00500544
TRIM38	TRIM38	Neutrophil	Factor1	-0.0162358
TRIM56	TRIM56	Neutrophil	Factor1	0.00133835
TRIOBP	TRIOBP	Neutrophil	Factor1	-0.0024138
TSC22D4	TSC22D4	Neutrophil	Factor1	0.00510977
TSEN34	TSEN34	Neutrophil	Factor1	0.00419523
TSPAN14	TSPAN14	Neutrophil	Factor1	0.000871995
TSPO	TSPO	Neutrophil	Factor1	-0.000920449
TUBA1B	TUBA1B	Neutrophil	Factor1	0.0117861
TUBA4A	TUBA4A	Neutrophil	Factor1	-0.000542549
TUT7	TUT7	Neutrophil	Factor1	-0.00209096
TWF2	TWF2	Neutrophil	Factor1	-0.00796629
UBA1	UBA1	Neutrophil	Factor1	0.00153569
UBALD2	UBALD2	Neutrophil	Factor1	0.00764096
UBAP1	UBAP1	Neutrophil	Factor1	0.00355726
UBB	UBB	Neutrophil	Factor1	0.000319562
UBE2D1	UBE2D1	Neutrophil	Factor1	0.0146465
UBE2D2	UBE2D2	Neutrophil	Factor1	-0.00439791
UBE2J1	UBE2J1	Neutrophil	Factor1	-0.0132846
UBE2L6	UBE2L6	Neutrophil	Factor1	-0.00415409
UBE2R2	UBE2R2	Neutrophil	Factor1	-0.00233854
UBL5	UBL5	Neutrophil	Factor1	-0.00166284
UBN1	UBN1	Neutrophil	Factor1	0.00664063
UBR2	UBR2	Neutrophil	Factor1	-0.00778094
UBXN2B	UBXN2B	Neutrophil	Factor1	-0.00399761
UBXN4	UBXN4	Neutrophil	Factor1	-0.0110415
UNC119	UNC119	Neutrophil	Factor1	-0.00790123
UNC13D	UNC13D	Neutrophil	Factor1	-0.0172565
UPF2	UPF2	Neutrophil	Factor1	0.00136232
UQCR10	UQCR10	Neutrophil	Factor1	0.00376578
UQCRB	UQCRB	Neutrophil	Factor1	-0.000565817
USP10	USP10	Neutrophil	Factor1	9.96959e-05
USP3	USP3	Neutrophil	Factor1	0.00651706
USP4	USP4	Neutrophil	Factor1	0.0044577
USP8	USP8	Neutrophil	Factor1	0.00150666
VAMP2	VAMP2	Neutrophil	Factor1	-9.7115e-05
VAPA	VAPA	Neutrophil	Factor1	0.00813019
VAV1	VAV1	Neutrophil	Factor1	0.00698353
VCP	VCP	Neutrophil	Factor1	0.00131548
VPS37B	VPS37B	Neutrophil	Factor1	0.00802374
WAC	WAC	Neutrophil	Factor1	-0.00189326
WASF2	WASF2	Neutrophil	Factor1	0.00400145
WBP2	WBP2	Neutrophil	Factor1	-0.0019804
WDR1	WDR1	Neutrophil	Factor1	-0.00927244
WDR26	WDR26	Neutrophil	Factor1	0.000927124
WIPF2	WIPF2	Neutrophil	Factor1	0.00355463
XRCC5	XRCC5	Neutrophil	Factor1	0.00138923
XRN2	XRN2	Neutrophil	Factor1	-0.00195697
YPEL5	YPEL5	Neutrophil	Factor1	0.00725411
YWHAZ	YWHAZ	Neutrophil	Factor1	0.0142224
ZBTB7A	ZBTB7A	Neutrophil	Factor1	0.0013868
ZBTB7B	ZBTB7B	Neutrophil	Factor1	0.00123526
ZC3HAV1	ZC3HAV1	Neutrophil	Factor1	0.00130692
ZFAND5	ZFAND5	Neutrophil	Factor1	-0.00275444
ZFAS1	ZFAS1	Neutrophil	Factor1	0.00743934
ZFP36L2	ZFP36L2	Neutrophil	Factor1	-0.00478603
ZMAT2	ZMAT2	Neutrophil	Factor1	-0.00331481
ZNF106	ZNF106	Neutrophil	Factor1	-0.00778216
ZNF281	ZNF281	Neutrophil	Factor1	0.000140974
ZNF467	ZNF467	Neutrophil	Factor1	-0.000845483
ZNFX1	ZNFX1	Neutrophil	Factor1	-0.00538727
A1BG_M0R009	A1BG_M0R009	Proteomics	Factor1	0.00465855
A1BG_P04217.2	A1BG_P04217.2	Proteomics	Factor1	0.00188532
A2M_P01023	A2M_P01023	Proteomics	Factor1	-0.00416934
ABI3BP_D3YTG3	ABI3BP_D3YTG3	Proteomics	Factor1	-0.00607335
ACTB_P60709	ACTB_P60709	Proteomics	Factor1	-2.42922e-05
ACTC1_P68032	ACTC1_P68032	Proteomics	Factor1	0.00311641
ACTN1_P12814	ACTN1_P12814	Proteomics	Factor1	-0.00437405
ADAMTS13_Q76LX8	ADAMTS13_Q76LX8	Proteomics	Factor1	0.00487782
ADAMTSL4_Q6UY14	ADAMTSL4_Q6UY14	Proteomics	Factor1	0.00681471
ADIPOQ_Q15848	ADIPOQ_Q15848	Proteomics	Factor1	0.0072519
AFM_P43652	AFM_P43652	Proteomics	Factor1	0.00439061
AGT_P01019	AGT_P01019	Proteomics	Factor1	0.000848065
AHSG_C9JV77	AHSG_C9JV77	Proteomics	Factor1	0.000145471
ALB_A0A0C4DGB6	ALB_A0A0C4DGB6	Proteomics	Factor1	-0.00362516
ALB_P02768	ALB_P02768	Proteomics	Factor1	0.0235457
ALDOA_J3KPS3	ALDOA_J3KPS3	Proteomics	Factor1	0.00573326
ALDOB_P05062	ALDOB_P05062	Proteomics	Factor1	0.00259305
AMBP_P02760	AMBP_P02760	Proteomics	Factor1	-0.0239315
ANG_P03950	ANG_P03950	Proteomics	Factor1	-0.0147244
ANGPTL3_Q9Y5C1	ANGPTL3_Q9Y5C1	Proteomics	Factor1	-0.00878942
ANGPTL6_K7EKF6	ANGPTL6_K7EKF6	Proteomics	Factor1	0.000284429
ANPEP_P15144	ANPEP_P15144	Proteomics	Factor1	0.0280206
AOC3_Q16853	AOC3_Q16853	Proteomics	Factor1	-0.0082913
APCS_P02743	APCS_P02743	Proteomics	Factor1	0.0227046
APMAP_Q9HDC9	APMAP_Q9HDC9	Proteomics	Factor1	-0.0006632
APOA1_P02647	APOA1_P02647	Proteomics	Factor1	0.0160239
APOA2_V9GYM3	APOA2_V9GYM3	Proteomics	Factor1	0.00693797
APOA4_P06727	APOA4_P06727	Proteomics	Factor1	-0.0010499
APOB_P04114	APOB_P04114	Proteomics	Factor1	-0.00426388
APOC1_K7ERI9	APOC1_K7ERI9	Proteomics	Factor1	0.00395756
APOC3_B0YIW2	APOC3_B0YIW2	Proteomics	Factor1	-0.000402349
APOC4_P55056	APOC4_P55056	Proteomics	Factor1	0.000194091
APOC4.APOC2_K7ER74	APOC4.APOC2_K7ER74	Proteomics	Factor1	-0.000775439
APOD_C9JF17	APOD_C9JF17	Proteomics	Factor1	0.00858518
APOE_P02649	APOE_P02649	Proteomics	Factor1	0.00239477
APOF_Q13790	APOF_Q13790	Proteomics	Factor1	0.0103123
APOH_P02749	APOH_P02749	Proteomics	Factor1	-0.022943
APOL1_O14791	APOL1_O14791	Proteomics	Factor1	0.00444636
APOM_O95445	APOM_O95445	Proteomics	Factor1	-0.00102271
APOM_O95445.2	APOM_O95445.2	Proteomics	Factor1	-5.20052e-05
ASGR2_P07307	ASGR2_P07307	Proteomics	Factor1	0.00441441
ATRN_O75882	ATRN_O75882	Proteomics	Factor1	-0.000857861
AZGP1_P25311	AZGP1_P25311	Proteomics	Factor1	-0.00474556
B2M_F5H6I0	B2M_F5H6I0	Proteomics	Factor1	0.000527239
BASP1_P80723	BASP1_P80723	Proteomics	Factor1	-0.00369056
BCHE_P06276	BCHE_P06276	Proteomics	Factor1	-0.00410508
BLVRB_P30043	BLVRB_P30043	Proteomics	Factor1	0.0141408
BPGM_P07738	BPGM_P07738	Proteomics	Factor1	0.0250532
BST1_A6NC48	BST1_A6NC48	Proteomics	Factor1	0.00349161
BTD_P43251	BTD_P43251	Proteomics	Factor1	-0.00129062
C1QA_P02745	C1QA_P02745	Proteomics	Factor1	0.00286203
C1QB_A0A0A0MSV6	C1QB_A0A0A0MSV6	Proteomics	Factor1	0.0135002
C1QC_P02747	C1QC_P02747	Proteomics	Factor1	0.0261173
C1R_B4DPQ0	C1R_B4DPQ0	Proteomics	Factor1	7.18105e-05
C1RL_Q9NZP8	C1RL_Q9NZP8	Proteomics	Factor1	0.0116541
C1S_A0A087X232	C1S_A0A087X232	Proteomics	Factor1	0.00624242
C1S_C9IZP8	C1S_C9IZP8	Proteomics	Factor1	0.00924462
C2_P06681	C2_P06681	Proteomics	Factor1	0.0174551
C3_M0R1Q1	C3_M0R1Q1	Proteomics	Factor1	0.0035816
C3_P01024	C3_P01024	Proteomics	Factor1	0.00698528
C4A_P0C0L4	C4A_P0C0L4	Proteomics	Factor1	0.0380961
C4B_P0C0L5	C4B_P0C0L5	Proteomics	Factor1	0.00580745
C4BPA_P04003	C4BPA_P04003	Proteomics	Factor1	-0.000153359
C4BPB_P20851	C4BPB_P20851	Proteomics	Factor1	0.00128355
C5_P01031	C5_P01031	Proteomics	Factor1	-0.00917995
C6_P13671	C6_P13671	Proteomics	Factor1	-0.00356298
C7_P10643	C7_P10643	Proteomics	Factor1	0.00790489
C8A_P07357	C8A_P07357	Proteomics	Factor1	-0.0445325
C8B_P07358	C8B_P07358	Proteomics	Factor1	0.00719129
C8G_P07360	C8G_P07360	Proteomics	Factor1	0.0016236
C9_P02748	C9_P02748	Proteomics	Factor1	0.00451773
CA1_P00915	CA1_P00915	Proteomics	Factor1	0.00754012
CA2_P00918	CA2_P00918	Proteomics	Factor1	0.0140681
CALML5_Q9NZT1	CALML5_Q9NZT1	Proteomics	Factor1	-0.0133803
CAMP_J3KNB4	CAMP_J3KNB4	Proteomics	Factor1	0.00766156
CAT_P04040	CAT_P04040	Proteomics	Factor1	0.0129062
CCL18_P55774	CCL18_P55774	Proteomics	Factor1	0.024491
CD109_Q6YHK3	CD109_Q6YHK3	Proteomics	Factor1	0.0222245
CD14_P08571	CD14_P08571	Proteomics	Factor1	0.00251429
CD44_H0Y5E4	CD44_H0Y5E4	Proteomics	Factor1	-0.00975137
CD5L_O43866	CD5L_O43866	Proteomics	Factor1	-0.0150234
CDH13_P55290	CDH13_P55290	Proteomics	Factor1	0.00416
CDH5_P33151	CDH5_P33151	Proteomics	Factor1	0.00589417
CEACAM1_P13688	CEACAM1_P13688	Proteomics	Factor1	0.00630854
CETP_P11597	CETP_P11597	Proteomics	Factor1	-0.0100792
CFD_K7ERG9	CFD_K7ERG9	Proteomics	Factor1	0.00144637
CFH_P08603	CFH_P08603	Proteomics	Factor1	0.0111006
CFHR1_B1AKG0	CFHR1_B1AKG0	Proteomics	Factor1	-0.0161684
CFHR2_P36980	CFHR2_P36980	Proteomics	Factor1	-0.00415105
CFHR3_Q02985	CFHR3_Q02985	Proteomics	Factor1	0.00570479
CFHR4_Q92496	CFHR4_Q92496	Proteomics	Factor1	-0.00509964
CFHR5_Q9BXR6	CFHR5_Q9BXR6	Proteomics	Factor1	-0.000568511
CFI_E7ETH0	CFI_E7ETH0	Proteomics	Factor1	0.0131395
CFL1_P23528	CFL1_P23528	Proteomics	Factor1	-0.00343797
CFP_P27918	CFP_P27918	Proteomics	Factor1	-0.0298751
CHL1_A0A087X0M8	CHL1_A0A087X0M8	Proteomics	Factor1	-0.00873716
CILP_O75339	CILP_O75339	Proteomics	Factor1	-0.00491508
CKM_P06732	CKM_P06732	Proteomics	Factor1	-0.00424757
CLEC3B_E9PHK0	CLEC3B_E9PHK0	Proteomics	Factor1	0.00345148
CLU_P10909	CLU_P10909	Proteomics	Factor1	0.00833661
CLU_P10909.3	CLU_P10909.3	Proteomics	Factor1	0.00805498
CNDP1_Q96KN2	CNDP1_Q96KN2	Proteomics	Factor1	0.00370315
CNTN1_Q12860	CNTN1_Q12860	Proteomics	Factor1	0.000749641
COG4_A0A0A0MS45	COG4_A0A0A0MS45	Proteomics	Factor1	-0.00230398
COL18A1_P39060	COL18A1_P39060	Proteomics	Factor1	0.00433669
COL6A3_P12111	COL6A3_P12111	Proteomics	Factor1	0.0124398
COLEC10_Q9Y6Z7	COLEC10_Q9Y6Z7	Proteomics	Factor1	0.00307198
COLEC11_Q9BWP8	COLEC11_Q9BWP8	Proteomics	Factor1	0.00708918
COMP_G3XAP6	COMP_G3XAP6	Proteomics	Factor1	-0.00356185
CORO1A_P31146	CORO1A_P31146	Proteomics	Factor1	0.01527
CP_H7C5R1	CP_H7C5R1	Proteomics	Factor1	0.00296811
CP_P00450	CP_P00450	Proteomics	Factor1	0.00515907
CPB2_A0A087WSY5	CPB2_A0A087WSY5	Proteomics	Factor1	0.00411427
CPN1_P15169	CPN1_P15169	Proteomics	Factor1	-0.00392978
CPN2_P22792	CPN2_P22792	Proteomics	Factor1	-0.00293435
CRISP3_J3KPA1	CRISP3_J3KPA1	Proteomics	Factor1	0.00188546
CRP_P02741	CRP_P02741	Proteomics	Factor1	-0.0191417
CRTAC1_A0A0C4DFP6	CRTAC1_A0A0C4DFP6	Proteomics	Factor1	0.00270003
CSF1R_E9PEK4	CSF1R_E9PEK4	Proteomics	Factor1	-0.00281894
CST3_P01034	CST3_P01034	Proteomics	Factor1	0.000531896
CTBS_Q01459	CTBS_Q01459	Proteomics	Factor1	-0.00153349
DBH_P09172	DBH_P09172	Proteomics	Factor1	0.0080269
DCD_P81605	DCD_P81605	Proteomics	Factor1	0.00263907
DEFA1_P59665	DEFA1_P59665	Proteomics	Factor1	-0.00231746
DPEP2_Q9H4A9	DPEP2_Q9H4A9	Proteomics	Factor1	0.00830305
DSC1_Q08554	DSC1_Q08554	Proteomics	Factor1	-0.00252417
DSG2_Q14126	DSG2_Q14126	Proteomics	Factor1	0.00589887
DSP_P15924	DSP_P15924	Proteomics	Factor1	0.0267497
ECM1_Q16610	ECM1_Q16610	Proteomics	Factor1	-0.000657211
EEF1A2_A0A2U3TZH3	EEF1A2_A0A2U3TZH3	Proteomics	Factor1	0.000785837
EFEMP1_Q12805	EFEMP1_Q12805	Proteomics	Factor1	0.00401345
ENO1_P06733	ENO1_P06733	Proteomics	Factor1	-0.0062835
ENPP2_E7EUF1	ENPP2_E7EUF1	Proteomics	Factor1	0.00249928
ERN1_O75460	ERN1_O75460	Proteomics	Factor1	0.000673442
F10_P00742	F10_P00742	Proteomics	Factor1	0.00466068
F11_P03951	F11_P03951	Proteomics	Factor1	0.000544615
F12_P00748	F12_P00748	Proteomics	Factor1	0.00330796
F13A1_P00488	F13A1_P00488	Proteomics	Factor1	-0.00113841
F13B_P05160	F13B_P05160	Proteomics	Factor1	0.00308525
F2_P00734	F2_P00734	Proteomics	Factor1	-0.00164721
F5_A0A0A0MRJ7	F5_A0A0A0MRJ7	Proteomics	Factor1	-0.00492278
F7_F5H8B0	F7_F5H8B0	Proteomics	Factor1	0.00872227
F9_P00740	F9_P00740	Proteomics	Factor1	-0.00581612
FAH_P16930	FAH_P16930	Proteomics	Factor1	0.120564
FBLN1_P23142	FBLN1_P23142	Proteomics	Factor1	-0.0013087
FBLN1_P23142.4	FBLN1_P23142.4	Proteomics	Factor1	0.0132659
FBLN5_G3V4U0	FBLN5_G3V4U0	Proteomics	Factor1	0.0121201
FCGBP_Q9Y6R7	FCGBP_Q9Y6R7	Proteomics	Factor1	-0.000761963
FCGR3A_A0A1W2PQB1	FCGR3A_A0A1W2PQB1	Proteomics	Factor1	0.0132519
FCN2_Q15485	FCN2_Q15485	Proteomics	Factor1	0.00633149
FCN3_O75636	FCN3_O75636	Proteomics	Factor1	0.0108767
FERMT3_Q86UX7	FERMT3_Q86UX7	Proteomics	Factor1	0.00536773
FETUB_Q9UGM5	FETUB_Q9UGM5	Proteomics	Factor1	-0.00383012
FGA_P02671	FGA_P02671	Proteomics	Factor1	-0.00369821
FGB_P02675	FGB_P02675	Proteomics	Factor1	-0.00865697
FGG_C9JPQ9	FGG_C9JPQ9	Proteomics	Factor1	0.00130482
FGG_P02679	FGG_P02679	Proteomics	Factor1	0.000599087
FGL1_Q08830	FGL1_Q08830	Proteomics	Factor1	-0.00721197
FITM1_A5D6W6	FITM1_A5D6W6	Proteomics	Factor1	-0.00176195
FLG2_Q5D862	FLG2_Q5D862	Proteomics	Factor1	0.00464992
FLNA_P21333	FLNA_P21333	Proteomics	Factor1	-0.000532963
FN1_H0Y4K8	FN1_H0Y4K8	Proteomics	Factor1	0.00837461
FN1_P02751	FN1_P02751	Proteomics	Factor1	-0.00226345
FUCA1_P04066	FUCA1_P04066	Proteomics	Factor1	0.00152
GANAB_F5H6X6	GANAB_F5H6X6	Proteomics	Factor1	-0.0163371
GAPDH_P04406	GAPDH_P04406	Proteomics	Factor1	0.00836405
GC_D6RF35	GC_D6RF35	Proteomics	Factor1	0.00142461
GC_P02774	GC_P02774	Proteomics	Factor1	-0.00424846
GGH_Q92820	GGH_Q92820	Proteomics	Factor1	0.00507264
GLIPR2_Q9H4G4	GLIPR2_Q9H4G4	Proteomics	Factor1	0.0127362
GNPTG_Q9UJJ9	GNPTG_Q9UJJ9	Proteomics	Factor1	0.00640866
GP1BA_A0A0C4DGZ8	GP1BA_A0A0C4DGZ8	Proteomics	Factor1	0.000105144
GPLD1_P80108	GPLD1_P80108	Proteomics	Factor1	0.00397262
GPX3_A0A087X1J7	GPX3_A0A087X1J7	Proteomics	Factor1	-0.0155106
GSN_P06396	GSN_P06396	Proteomics	Factor1	0.019369
GSN_P06396.2	GSN_P06396.2	Proteomics	Factor1	-0.00173823
GSR_P00390	GSR_P00390	Proteomics	Factor1	0.00357639
GSTP1_P09211	GSTP1_P09211	Proteomics	Factor1	0.00230421
H3F3A_B4DEB1	H3F3A_B4DEB1	Proteomics	Factor1	0.000306465
H6PD_O95479	H6PD_O95479	Proteomics	Factor1	0.0210142
HABP2_Q14520	HABP2_Q14520	Proteomics	Factor1	-0.00045637
HAGH_Q16775	HAGH_Q16775	Proteomics	Factor1	-0.000701828
HBA1_P69905	HBA1_P69905	Proteomics	Factor1	0.0120611
HBB_P68871	HBB_P68871	Proteomics	Factor1	0.0123093
HBD_P02042	HBD_P02042	Proteomics	Factor1	0.00544015
hCG_2039566_A0A0U1RR32	hCG_2039566_A0A0U1RR32	Proteomics	Factor1	0.00330166
HGFAC_Q04756	HGFAC_Q04756	Proteomics	Factor1	-0.00178956
HIST1H1E_P10412	HIST1H1E_P10412	Proteomics	Factor1	-0.00603945
HIST1H4A_P62805	HIST1H4A_P62805	Proteomics	Factor1	-0.00802408
HLA.A_P05534	HLA.A_P05534	Proteomics	Factor1	0.0137258
HP_J3KSV1	HP_J3KSV1	Proteomics	Factor1	0.00876692
HP_P00738	HP_P00738	Proteomics	Factor1	-0.00506073
HPD_A0A0B4J1R4	HPD_A0A0B4J1R4	Proteomics	Factor1	-0.000750102
HPR_P00739	HPR_P00739	Proteomics	Factor1	0.0149701
HPX_P02790	HPX_P02790	Proteomics	Factor1	0.00434772
HRG_P04196	HRG_P04196	Proteomics	Factor1	0.00854623
HRNR_Q86YZ3	HRNR_Q86YZ3	Proteomics	Factor1	-0.00987372
HSP90B1_P14625	HSP90B1_P14625	Proteomics	Factor1	0.0236092
HSPA5_P11021	HSPA5_P11021	Proteomics	Factor1	-0.00033481
HSPA8_E9PKE3	HSPA8_E9PKE3	Proteomics	Factor1	-0.0115278
HSPG2_P98160	HSPG2_P98160	Proteomics	Factor1	-0.0163525
ICAM1_P05362	ICAM1_P05362	Proteomics	Factor1	-0.00843095
ICAM2_J3QQR8	ICAM2_J3QQR8	Proteomics	Factor1	0.00891581
ICOSLG_K4DIA0	ICOSLG_K4DIA0	Proteomics	Factor1	0.00131862
IGF2_P01344	IGF2_P01344	Proteomics	Factor1	-0.00649579
IGFALS_P35858	IGFALS_P35858	Proteomics	Factor1	0.00562934
IGFBP2_P18065	IGFBP2_P18065	Proteomics	Factor1	-0.000180488
IGFBP3_A6XND0	IGFBP3_A6XND0	Proteomics	Factor1	-0.00524593
IGFBP4_P22692	IGFBP4_P22692	Proteomics	Factor1	0.00319681
IGFBP5_P24593	IGFBP5_P24593	Proteomics	Factor1	-0.0110931
IGFBP6_P24592	IGFBP6_P24592	Proteomics	Factor1	0.00319711
IGHA1_P01876	IGHA1_P01876	Proteomics	Factor1	-0.000851967
IGHA2_A0A0G2JMB2	IGHA2_A0A0G2JMB2	Proteomics	Factor1	0.000397795
IGHA2_A0A286YEY5	IGHA2_A0A286YEY5	Proteomics	Factor1	0.00248859
IGHD_A0A0A0MS09	IGHD_A0A0A0MS09	Proteomics	Factor1	-0.00241243
IGHE_A0A286YES5	IGHE_A0A286YES5	Proteomics	Factor1	-0.00854449
IGHG1_A0A0A0MS08	IGHG1_A0A0A0MS08	Proteomics	Factor1	0.00783516
IGHG2_A0A286YEY4	IGHG2_A0A286YEY4	Proteomics	Factor1	-0.00018284
IGHG3_A0A286YES1	IGHG3_A0A286YES1	Proteomics	Factor1	-0.0152511
IGHG4_A0A286YFJ8	IGHG4_A0A286YFJ8	Proteomics	Factor1	-0.000752274
IGHM_P01871	IGHM_P01871	Proteomics	Factor1	0.00233368
IGHV1.18_A0A0C4DH31	IGHV1.18_A0A0C4DH31	Proteomics	Factor1	0.00175659
IGHV1.2_P23083	IGHV1.2_P23083	Proteomics	Factor1	-0.00789194
IGHV1.24_A0A0C4DH33	IGHV1.24_A0A0C4DH33	Proteomics	Factor1	0.00456235
IGHV1.3_A0A0C4DH29	IGHV1.3_A0A0C4DH29	Proteomics	Factor1	0.0101868
IGHV1.45_A0A0A0MS14	IGHV1.45_A0A0A0MS14	Proteomics	Factor1	0.00448164
IGHV1.46_P01743	IGHV1.46_P01743	Proteomics	Factor1	-0.00708504
IGHV1.69_P01742	IGHV1.69_P01742	Proteomics	Factor1	0.00480817
IGHV1.69D_A0A0B4J2H0	IGHV1.69D_A0A0B4J2H0	Proteomics	Factor1	0.00378326
IGHV1.8_P0DP01	IGHV1.8_P0DP01	Proteomics	Factor1	0.0195377
IGHV1OR15.1_A0A075B7D0	IGHV1OR15.1_A0A075B7D0	Proteomics	Factor1	0.00139281
IGHV1OR15.9_A0A0B4J2B8	IGHV1OR15.9_A0A0B4J2B8	Proteomics	Factor1	0.0104959
IGHV2.26_A0A0B4J1V2	IGHV2.26_A0A0B4J1V2	Proteomics	Factor1	0.0170406
IGHV2.5_P01817	IGHV2.5_P01817	Proteomics	Factor1	-0.00429768
IGHV2.70D_A0A0C4DH43	IGHV2.70D_A0A0C4DH43	Proteomics	Factor1	0.0123654
IGHV3.13_P01766	IGHV3.13_P01766	Proteomics	Factor1	-0.00326817
IGHV3.15_A0A0B4J1V0	IGHV3.15_A0A0B4J1V0	Proteomics	Factor1	0.00256238
IGHV3.20_A0A0C4DH32	IGHV3.20_A0A0C4DH32	Proteomics	Factor1	-4.03616e-05
IGHV3.23_P01764	IGHV3.23_P01764	Proteomics	Factor1	0.0060803
IGHV3.30_P01768	IGHV3.30_P01768	Proteomics	Factor1	-0.011156
IGHV3.35_A0A0C4DH35	IGHV3.35_A0A0C4DH35	Proteomics	Factor1	0.00104448
IGHV3.38_A0A0C4DH36	IGHV3.38_A0A0C4DH36	Proteomics	Factor1	-0.000760208
IGHV3.43_A0A0B4J1X8	IGHV3.43_A0A0B4J1X8	Proteomics	Factor1	0.00199953
IGHV3.49_A0A0A0MS15	IGHV3.49_A0A0A0MS15	Proteomics	Factor1	-0.000644428
IGHV3.64_A0A075B6Q5	IGHV3.64_A0A075B6Q5	Proteomics	Factor1	-0.00216669
IGHV3.64D_A0A0J9YX35	IGHV3.64D_A0A0J9YX35	Proteomics	Factor1	-0.012291
IGHV3.7_P01780	IGHV3.7_P01780	Proteomics	Factor1	-0.00298524
IGHV3.72_A0A0B4J1Y9	IGHV3.72_A0A0B4J1Y9	Proteomics	Factor1	-0.00404456
IGHV3.73_A0A0B4J1V6	IGHV3.73_A0A0B4J1V6	Proteomics	Factor1	-0.00529164
IGHV3.74_A0A0B4J1X5	IGHV3.74_A0A0B4J1X5	Proteomics	Factor1	-0.0166728
IGHV3.9_P01782	IGHV3.9_P01782	Proteomics	Factor1	-0.0255967
IGHV3OR15.7_A0A075B7D8	IGHV3OR15.7_A0A075B7D8	Proteomics	Factor1	-0.0111955
IGHV3OR16.12_A0A075B7B8	IGHV3OR16.12_A0A075B7B8	Proteomics	Factor1	-0.0193582
IGHV3OR16.9_S4R460	IGHV3OR16.9_S4R460	Proteomics	Factor1	-0.00208666
IGHV4.28_A0A0C4DH34	IGHV4.28_A0A0C4DH34	Proteomics	Factor1	-0.00842557
IGHV4.34_P06331	IGHV4.34_P06331	Proteomics	Factor1	0.0105278
IGHV4.38.2_P0DP08	IGHV4.38.2_P0DP08	Proteomics	Factor1	0.0105472
IGHV4.4_A0A075B6R2	IGHV4.4_A0A075B6R2	Proteomics	Factor1	0.0136617
IGHV4OR15.8_A0A075B7B6	IGHV4OR15.8_A0A075B7B6	Proteomics	Factor1	-0.00765438
IGHV5.51_A0A0C4DH38	IGHV5.51_A0A0C4DH38	Proteomics	Factor1	-0.00315908
IGHV6.1_A0A0B4J1U7	IGHV6.1_A0A0B4J1U7	Proteomics	Factor1	-0.0061045
IGHV7.81_A0A0B4J1V7	IGHV7.81_A0A0B4J1V7	Proteomics	Factor1	-0.00213879
IGKC_P01834	IGKC_P01834	Proteomics	Factor1	0.00891365
IGKJ1_A0A0A0MT89	IGKJ1_A0A0A0MT89	Proteomics	Factor1	0.000360872
IGKV1.16_P04430	IGKV1.16_P04430	Proteomics	Factor1	-0.000335932
IGKV1.17_P01599	IGKV1.17_P01599	Proteomics	Factor1	0.00609544
IGKV1.27_A0A075B6S5	IGKV1.27_A0A075B6S5	Proteomics	Factor1	0.00615452
IGKV1.37_A0A075B6S9	IGKV1.37_A0A075B6S9	Proteomics	Factor1	0.00989058
IGKV1.39_P01597	IGKV1.39_P01597	Proteomics	Factor1	-0.0101576
IGKV1.5_P01602	IGKV1.5_P01602	Proteomics	Factor1	0.0112
IGKV1.6_A0A0C4DH72	IGKV1.6_A0A0C4DH72	Proteomics	Factor1	0.00071262
IGKV1.8_A0A0C4DH67	IGKV1.8_A0A0C4DH67	Proteomics	Factor1	0.00195018
IGKV1D.13_A0A0B4J2D9	IGKV1D.13_A0A0B4J2D9	Proteomics	Factor1	0.0221828
IGKV1D.16_P01601	IGKV1D.16_P01601	Proteomics	Factor1	0.0107654
IGKV1D.33_A0A2Q2TTZ9	IGKV1D.33_A0A2Q2TTZ9	Proteomics	Factor1	-0.0034116
IGKV1D.8_A0A087WSZ0	IGKV1D.8_A0A087WSZ0	Proteomics	Factor1	0.0077662
IGKV2.28_A0A075B6P5	IGKV2.28_A0A075B6P5	Proteomics	Factor1	0.0186477
IGKV2.29_A2NJV5	IGKV2.29_A2NJV5	Proteomics	Factor1	0.00157533
IGKV2.30_P06310	IGKV2.30_P06310	Proteomics	Factor1	0.0305893
IGKV2.40_A0A087X0Q4	IGKV2.40_A0A087X0Q4	Proteomics	Factor1	-0.00718071
IGKV2D.24_A0A075B6R9	IGKV2D.24_A0A075B6R9	Proteomics	Factor1	0.00180488
IGKV2D.29_A0A075B6S2	IGKV2D.29_A0A075B6S2	Proteomics	Factor1	-0.00217671
IGKV3.15_P01624	IGKV3.15_P01624	Proteomics	Factor1	0.0118229
IGKV3.20_P01619	IGKV3.20_P01619	Proteomics	Factor1	-0.000182128
IGKV3D.11_A0A0A0MRZ8	IGKV3D.11_A0A0A0MRZ8	Proteomics	Factor1	-0.00747858
IGKV3D.15_A0A087WSY6	IGKV3D.15_A0A087WSY6	Proteomics	Factor1	0.00477251
IGKV3D.20_A0A0C4DH25	IGKV3D.20_A0A0C4DH25	Proteomics	Factor1	-0.0143035
IGKV4.1_P06312	IGKV4.1_P06312	Proteomics	Factor1	0.0124066
IGKV6.21_A0A0C4DH24	IGKV6.21_A0A0C4DH24	Proteomics	Factor1	-0.01137
IGKV6D.21_A0A0A0MT36	IGKV6D.21_A0A0A0MT36	Proteomics	Factor1	-0.00484998
IGLC2_P0DOY2	IGLC2_P0DOY2	Proteomics	Factor1	0.00342426
IGLC7_A0M8Q6	IGLC7_A0M8Q6	Proteomics	Factor1	0.0165652
IGLL1_P15814	IGLL1_P15814	Proteomics	Factor1	-0.000860522
IGLL5_A0A0B4J231	IGLL5_A0A0B4J231	Proteomics	Factor1	0.00667126
IGLV1.36_A0A0B4J1U3	IGLV1.36_A0A0B4J1U3	Proteomics	Factor1	0.00519014
IGLV1.40_P01703	IGLV1.40_P01703	Proteomics	Factor1	-0.00283022
IGLV1.47_P01700	IGLV1.47_P01700	Proteomics	Factor1	0.0114699
IGLV1.51_P01701	IGLV1.51_P01701	Proteomics	Factor1	0.0185151
IGLV10.54_A0A075B6I4	IGLV10.54_A0A075B6I4	Proteomics	Factor1	-0.00182404
IGLV2.11_P01706	IGLV2.11_P01706	Proteomics	Factor1	0.00275093
IGLV2.14_P01704	IGLV2.14_P01704	Proteomics	Factor1	0.0137831
IGLV2.18_A0A075B6J9	IGLV2.18_A0A075B6J9	Proteomics	Factor1	-0.00230274
IGLV2.8_P01709	IGLV2.8_P01709	Proteomics	Factor1	0.00125963
IGLV3.1_P01715	IGLV3.1_P01715	Proteomics	Factor1	-0.00813849
IGLV3.10_A0A075B6K4	IGLV3.10_A0A075B6K4	Proteomics	Factor1	-0.0102414
IGLV3.12_A0A075B6K2	IGLV3.12_A0A075B6K2	Proteomics	Factor1	0.0145974
IGLV3.16_A0A075B6K0	IGLV3.16_A0A075B6K0	Proteomics	Factor1	-0.00433516
IGLV3.19_P01714	IGLV3.19_P01714	Proteomics	Factor1	-0.00375857
IGLV3.21_P80748	IGLV3.21_P80748	Proteomics	Factor1	9.99985e-05
IGLV3.25_P01717	IGLV3.25_P01717	Proteomics	Factor1	0.00932424
IGLV3.27_P01718	IGLV3.27_P01718	Proteomics	Factor1	0.00801602
IGLV3.9_A0A075B6K5	IGLV3.9_A0A075B6K5	Proteomics	Factor1	0.000491989
IGLV4.3_A0A075B6K6	IGLV4.3_A0A075B6K6	Proteomics	Factor1	-0.0125623
IGLV4.60_A0A075B6I1	IGLV4.60_A0A075B6I1	Proteomics	Factor1	0.00313221
IGLV4.69_A0A075B6H9	IGLV4.69_A0A075B6H9	Proteomics	Factor1	0.00793982
IGLV5.45_A0A0G2JSC0	IGLV5.45_A0A0G2JSC0	Proteomics	Factor1	-0.000153264
IGLV6.57_P01721	IGLV6.57_P01721	Proteomics	Factor1	0.00801978
IGLV7.43_P04211	IGLV7.43_P04211	Proteomics	Factor1	0.00122353
IGLV7.46_A0A075B6I9	IGLV7.46_A0A075B6I9	Proteomics	Factor1	-0.0023402
IGLV8.61_A0A075B6I0	IGLV8.61_A0A075B6I0	Proteomics	Factor1	-0.00902561
IGLV9.49_A0A0B4J1Y8	IGLV9.49_A0A0B4J1Y8	Proteomics	Factor1	0.0158506
IL1RAP_Q9NPH3	IL1RAP_Q9NPH3	Proteomics	Factor1	0.0235265
ITIH1_P19827	ITIH1_P19827	Proteomics	Factor1	-0.00136678
ITIH1_P19827.2	ITIH1_P19827.2	Proteomics	Factor1	0.0011811
ITIH2_P19823	ITIH2_P19823	Proteomics	Factor1	-0.000151047
ITIH3_Q06033	ITIH3_Q06033	Proteomics	Factor1	0.00797125
ITIH4_B7ZKJ8	ITIH4_B7ZKJ8	Proteomics	Factor1	0.00718494
ITIH4_Q14624	ITIH4_Q14624	Proteomics	Factor1	0.00152421
JCHAIN_P01591	JCHAIN_P01591	Proteomics	Factor1	0.00154956
JUP_P14923	JUP_P14923	Proteomics	Factor1	0.00458048
KLKB1_H0YAC1	KLKB1_H0YAC1	Proteomics	Factor1	0.00483479
KNG1_P01042	KNG1_P01042	Proteomics	Factor1	0.00650582
KNG1_P01042.2	KNG1_P01042.2	Proteomics	Factor1	0.00497432
KRT1_P04264	KRT1_P04264	Proteomics	Factor1	-0.000725619
KRT10_P13645	KRT10_P13645	Proteomics	Factor1	-0.00196966
KRT13_P13646	KRT13_P13646	Proteomics	Factor1	-0.000496901
KRT14_P02533	KRT14_P02533	Proteomics	Factor1	-0.02441
KRT16_P08779	KRT16_P08779	Proteomics	Factor1	-0.00762962
KRT17_Q04695	KRT17_Q04695	Proteomics	Factor1	-0.0124159
KRT2_P35908	KRT2_P35908	Proteomics	Factor1	-0.00316446
KRT5_P13647	KRT5_P13647	Proteomics	Factor1	-0.00718434
KRT6A_P02538	KRT6A_P02538	Proteomics	Factor1	-0.00345048
KRT6B_P04259	KRT6B_P04259	Proteomics	Factor1	-0.00346797
KRT78_Q8N1N4	KRT78_Q8N1N4	Proteomics	Factor1	-0.00454271
KRT81_A0A087X106	KRT81_A0A087X106	Proteomics	Factor1	0.0130668
KRT9_P35527	KRT9_P35527	Proteomics	Factor1	-0.00509358
LAMP1_P11279	LAMP1_P11279	Proteomics	Factor1	0.00229635
LAMP2_P13473	LAMP2_P13473	Proteomics	Factor1	0.0111322
LBP_P18428	LBP_P18428	Proteomics	Factor1	-0.0158682
LCAT_P04180	LCAT_P04180	Proteomics	Factor1	-0.00639946
LCP1_P13796	LCP1_P13796	Proteomics	Factor1	0.00022059
LDHA_P00338	LDHA_P00338	Proteomics	Factor1	-0.0057144
LDHB_P07195	LDHB_P07195	Proteomics	Factor1	-0.0153032
LGALS3BP_Q08380	LGALS3BP_Q08380	Proteomics	Factor1	0.00877853
LIPC_P11150	LIPC_P11150	Proteomics	Factor1	0.000581967
LPA_P08519	LPA_P08519	Proteomics	Factor1	-0.00712405
LRG1_P02750	LRG1_P02750	Proteomics	Factor1	-0.00419475
LRP1_Q07954	LRP1_Q07954	Proteomics	Factor1	0.0127689
LTA4H_P09960	LTA4H_P09960	Proteomics	Factor1	-0.00707674
LTF_E7EQB2	LTF_E7EQB2	Proteomics	Factor1	0.00182668
LUM_P51884	LUM_P51884	Proteomics	Factor1	0.00345895
LYVE1_Q9Y5Y7	LYVE1_Q9Y5Y7	Proteomics	Factor1	-0.000728431
LYZ_A0A0B4J259	LYZ_A0A0B4J259	Proteomics	Factor1	-0.00541174
MAN1A1_P33908	MAN1A1_P33908	Proteomics	Factor1	-0.000263456
MAN2A1_Q16706	MAN2A1_Q16706	Proteomics	Factor1	-0.0024216
MASP1_P48740	MASP1_P48740	Proteomics	Factor1	-0.00216727
MASP1_P48740.2	MASP1_P48740.2	Proteomics	Factor1	0.00881396
MASP2_O00187	MASP2_O00187	Proteomics	Factor1	0.032407
MB_B0QYF8	MB_B0QYF8	Proteomics	Factor1	0.00423743
MBL2_P11226	MBL2_P11226	Proteomics	Factor1	-0.0113542
MCAM_P43121	MCAM_P43121	Proteomics	Factor1	-0.00453127
MDH1_B9A041	MDH1_B9A041	Proteomics	Factor1	0.00769519
MINPP1_Q9UNW1	MINPP1_Q9UNW1	Proteomics	Factor1	0.000696919
MMP9_P14780	MMP9_P14780	Proteomics	Factor1	0.0167959
MMRN2_Q9H8L6	MMRN2_Q9H8L6	Proteomics	Factor1	0.00071276
MPO_P05164	MPO_P05164	Proteomics	Factor1	0.000338453
MST1_G3XAK1	MST1_G3XAK1	Proteomics	Factor1	0.00104907
MTHFD1_F5H2F4	MTHFD1_F5H2F4	Proteomics	Factor1	0.00535777
MYH9_P35579	MYH9_P35579	Proteomics	Factor1	-0.00284037
NCAM1_A0A087WTE4	NCAM1_A0A087WTE4	Proteomics	Factor1	0.00914082
NID1_P14543	NID1_P14543	Proteomics	Factor1	-0.00703696
NRP1_E7EX60	NRP1_E7EX60	Proteomics	Factor1	0.00106086
OGN_P20774	OGN_P20774	Proteomics	Factor1	0.00857399
OIT3_Q8WWZ8	OIT3_Q8WWZ8	Proteomics	Factor1	0.0220135
OLFM1_Q99784	OLFM1_Q99784	Proteomics	Factor1	0.010994
ORM1_P02763	ORM1_P02763	Proteomics	Factor1	0.0114631
ORM2_P19652	ORM2_P19652	Proteomics	Factor1	0.000438936
P4HB_P07237	P4HB_P07237	Proteomics	Factor1	0.0109806
PCOLCE_Q15113	PCOLCE_Q15113	Proteomics	Factor1	0.0336747
PCSK9_Q8NBP7	PCSK9_Q8NBP7	Proteomics	Factor1	-0.00099347
PCYOX1_Q9UHG3	PCYOX1_Q9UHG3	Proteomics	Factor1	0.001771
PDIA3_P30101	PDIA3_P30101	Proteomics	Factor1	0.0155125
PEPD_P12955	PEPD_P12955	Proteomics	Factor1	-0.011892
PF4_P02776	PF4_P02776	Proteomics	Factor1	0.00157928
PFN1_P07737	PFN1_P07737	Proteomics	Factor1	0.00742847
PGLYRP2_M0R2W8	PGLYRP2_M0R2W8	Proteomics	Factor1	-0.00743705
PGLYRP2_Q96PD5	PGLYRP2_Q96PD5	Proteomics	Factor1	-0.00181493
PHOX2B_Q99453	PHOX2B_Q99453	Proteomics	Factor1	0.0291621
PI16_Q6UXB8	PI16_Q6UXB8	Proteomics	Factor1	-0.00733654
PIGR_P01833	PIGR_P01833	Proteomics	Factor1	0.0017687
PIP_P12273	PIP_P12273	Proteomics	Factor1	0.00403793
PKM_P14618	PKM_P14618	Proteomics	Factor1	0.00226305
PLG_P00747	PLG_P00747	Proteomics	Factor1	0.000345493
PLTP_P55058	PLTP_P55058	Proteomics	Factor1	0.00929834
PLXDC2_Q6UX71	PLXDC2_Q6UX71	Proteomics	Factor1	0.00549663
PON1_P27169	PON1_P27169	Proteomics	Factor1	-0.00359054
PON3_Q15166	PON3_Q15166	Proteomics	Factor1	0.0732737
POSTN_Q15063.2	POSTN_Q15063.2	Proteomics	Factor1	-0.00182026
PPBP_P02775	PPBP_P02775	Proteomics	Factor1	0.000220237
PPIA_P62937	PPIA_P62937	Proteomics	Factor1	0.00391678
PRDX1_Q06830	PRDX1_Q06830	Proteomics	Factor1	0.00269345
PRDX2_P32119	PRDX2_P32119	Proteomics	Factor1	0.0202741
PRDX6_P30041	PRDX6_P30041	Proteomics	Factor1	-0.000740682
PRG4_A0A0U1RR20	PRG4_A0A0U1RR20	Proteomics	Factor1	0.00297747
PRH1_A0A087WV42	PRH1_A0A087WV42	Proteomics	Factor1	-0.00379752
PROC_E7END6	PROC_E7END6	Proteomics	Factor1	0.00777427
PROCR_A0A0U1RQQ4	PROCR_A0A0U1RQQ4	Proteomics	Factor1	0.00118053
PROS1_P07225	PROS1_P07225	Proteomics	Factor1	0.0188945
PROZ_P22891	PROZ_P22891	Proteomics	Factor1	-0.00230799
PTGDS_P41222	PTGDS_P41222	Proteomics	Factor1	0.0103354
PTPRG_P23470	PTPRG_P23470	Proteomics	Factor1	0.0301852
PTPRJ_A0A087WTK0	PTPRJ_A0A087WTK0	Proteomics	Factor1	0.00406025
PVR_A0A0A0MSA9	PVR_A0A0A0MSA9	Proteomics	Factor1	0.0345076
PYGB_P11216	PYGB_P11216	Proteomics	Factor1	-0.000773545
PZP_P20742	PZP_P20742	Proteomics	Factor1	0.00687595
QSOX1_O00391	QSOX1_O00391	Proteomics	Factor1	0.00485431
RARRES2_C9J8S2	RARRES2_C9J8S2	Proteomics	Factor1	-0.000651762
RBP4_P02753	RBP4_P02753	Proteomics	Factor1	0.00161169
RNASE4_P34096	RNASE4_P34096	Proteomics	Factor1	0.00455719
ROBO4_Q8WZ75	ROBO4_Q8WZ75	Proteomics	Factor1	-0.00602731
S100A8_P05109	S100A8_P05109	Proteomics	Factor1	-0.0082612
S100A9_P06702	S100A9_P06702	Proteomics	Factor1	0.00649127
SAA1_P0DJI8	SAA1_P0DJI8	Proteomics	Factor1	-0.0464006
SAA2_P0DJI9	SAA2_P0DJI9	Proteomics	Factor1	-0.0149527
SAA4_P35542	SAA4_P35542	Proteomics	Factor1	0.0122678
SBSN_Q6UWP8	SBSN_Q6UWP8	Proteomics	Factor1	-0.00283441
SELENBP1_Q13228	SELENBP1_Q13228	Proteomics	Factor1	-0.000198401
SELENOP_A0A182DWH7	SELENOP_A0A182DWH7	Proteomics	Factor1	0.0160096
SELL_P14151	SELL_P14151	Proteomics	Factor1	0.00594705
SERPINA1_A0A024R6I7	SERPINA1_A0A024R6I7	Proteomics	Factor1	-0.0121699
SERPINA1_P01009	SERPINA1_P01009	Proteomics	Factor1	0.0143739
SERPINA10_G3V2W1	SERPINA10_G3V2W1	Proteomics	Factor1	0.00735889
SERPINA11_Q86U17	SERPINA11_Q86U17	Proteomics	Factor1	-0.00092254
SERPINA3_G3V3A0	SERPINA3_G3V3A0	Proteomics	Factor1	0.00142589
SERPINA3_P01011	SERPINA3_P01011	Proteomics	Factor1	-0.00534168
SERPINA4_P29622	SERPINA4_P29622	Proteomics	Factor1	0.00688118
SERPINA5_P05154	SERPINA5_P05154	Proteomics	Factor1	0.00111178
SERPINA6_P08185	SERPINA6_P08185	Proteomics	Factor1	0.00105363
SERPINA7_P05543	SERPINA7_P05543	Proteomics	Factor1	0.0157837
SERPINC1_P01008	SERPINC1_P01008	Proteomics	Factor1	0.00939921
SERPIND1_P05546	SERPIND1_P05546	Proteomics	Factor1	0.014691
SERPINF1_P36955	SERPINF1_P36955	Proteomics	Factor1	0.0128494
SERPINF2_P08697	SERPINF2_P08697	Proteomics	Factor1	0.00114013
SERPING1_P05155	SERPING1_P05155	Proteomics	Factor1	0.00981739
SFTPB_D6W5L6	SFTPB_D6W5L6	Proteomics	Factor1	-0.00794752
SHBG_I3L145	SHBG_I3L145	Proteomics	Factor1	-0.00713993
SLC3A2_F5GZS6	SLC3A2_F5GZS6	Proteomics	Factor1	0.0220128
SOD3_P08294	SOD3_P08294	Proteomics	Factor1	0.0154202
SPARCL1_Q14515	SPARCL1_Q14515	Proteomics	Factor1	0.0042606
SPP2_Q13103	SPP2_Q13103	Proteomics	Factor1	-0.0100681
SSC5D_A1L4H1	SSC5D_A1L4H1	Proteomics	Factor1	0.00796105
TF_P02787	TF_P02787	Proteomics	Factor1	-0.00132174
TFRC_G3V0E5	TFRC_G3V0E5	Proteomics	Factor1	0.0126965
TGFBI_Q15582	TGFBI_Q15582	Proteomics	Factor1	0.0143772
TGOLN2_O43493	TGOLN2_O43493	Proteomics	Factor1	0.00925031
THBS1_P07996	THBS1_P07996	Proteomics	Factor1	0.00623012
TIMP1_P01033	TIMP1_P01033	Proteomics	Factor1	0.0069325
TLN1_Q9Y490	TLN1_Q9Y490	Proteomics	Factor1	-0.00645165
TNXB_A0A087X0I0	TNXB_A0A087X0I0	Proteomics	Factor1	0.0470124
TPI1_P60174	TPI1_P60174	Proteomics	Factor1	-0.00803138
TTR_P02766	TTR_P02766	Proteomics	Factor1	0.00708168
TUBA1C_F5H5D3	TUBA1C_F5H5D3	Proteomics	Factor1	-0.00659971
TUBB_P07437	TUBB_P07437	Proteomics	Factor1	0.0057689
TXN_P10599	TXN_P10599	Proteomics	Factor1	0.00177385
UBB_B4DV12	UBB_B4DV12	Proteomics	Factor1	0.00135869
VASN_Q6EMK4	VASN_Q6EMK4	Proteomics	Factor1	-0.00114549
VCAM1_P19320	VCAM1_P19320	Proteomics	Factor1	-0.00129843
VCL_P18206	VCL_P18206	Proteomics	Factor1	0.00536146
VNN1_O95497	VNN1_O95497	Proteomics	Factor1	0.00998589
VTN_P04004	VTN_P04004	Proteomics	Factor1	-0.00235051
VWF_P04275	VWF_P04275	Proteomics	Factor1	0.000569345
WWC3_Q9ULE0	WWC3_Q9ULE0	Proteomics	Factor1	-0.00944541
X_A0A0G2JRQ6	X_A0A0G2JRQ6	Proteomics	Factor1	-0.00524683
X_A0A0J9YW62	X_A0A0J9YW62	Proteomics	Factor1	0.0096455
X_A0A1B0GU03	X_A0A1B0GU03	Proteomics	Factor1	0.00801265
X_A0A2R8Y7X9	X_A0A2R8Y7X9	Proteomics	Factor1	-0.00846483
X_B4E1Z4	X_B4E1Z4	Proteomics	Factor1	-0.00532937
X_H0YJW9	X_H0YJW9	Proteomics	Factor1	0.00076362
YWHAZ_P63104	YWHAZ_P63104	Proteomics	Factor1	0.00132332
ZNF511.PRAP1_H7BY64	ZNF511.PRAP1_H7BY64	Proteomics	Factor1	-0.00371026
X0_T.cell.CD4__AAK1	AAK1	CD4+ T cells (Cluster 0)	Factor1	0.0224155
X0_T.cell.CD4__ABRACL	ABRACL	CD4+ T cells (Cluster 0)	Factor1	0.106062
X0_T.cell.CD4__ACAP1	ACAP1	CD4+ T cells (Cluster 0)	Factor1	0.187577
X0_T.cell.CD4__ACTB	ACTB	CD4+ T cells (Cluster 0)	Factor1	0.0553444
X0_T.cell.CD4__ACTG1	ACTG1	CD4+ T cells (Cluster 0)	Factor1	0.339847
X0_T.cell.CD4__ACTR2	ACTR2	CD4+ T cells (Cluster 0)	Factor1	-0.151217
X0_T.cell.CD4__ACTR3	ACTR3	CD4+ T cells (Cluster 0)	Factor1	0.197572
X0_T.cell.CD4__ADD3	ADD3	CD4+ T cells (Cluster 0)	Factor1	-0.048236
X0_T.cell.CD4__AES	AES	CD4+ T cells (Cluster 0)	Factor1	0.434235
X0_T.cell.CD4__AHNAK	AHNAK	CD4+ T cells (Cluster 0)	Factor1	-0.0324986
X0_T.cell.CD4__AKAP13	AKAP13	CD4+ T cells (Cluster 0)	Factor1	-0.0921889
X0_T.cell.CD4__AMD1	AMD1	CD4+ T cells (Cluster 0)	Factor1	-0.281247
X0_T.cell.CD4__ANAPC16	ANAPC16	CD4+ T cells (Cluster 0)	Factor1	0.280041
X0_T.cell.CD4__ANKRD11	ANKRD11	CD4+ T cells (Cluster 0)	Factor1	-0.168595
X0_T.cell.CD4__ANKRD12	ANKRD12	CD4+ T cells (Cluster 0)	Factor1	0.0366838
X0_T.cell.CD4__ANP32B	ANP32B	CD4+ T cells (Cluster 0)	Factor1	0.434985
X0_T.cell.CD4__ANXA1	ANXA1	CD4+ T cells (Cluster 0)	Factor1	-0.289152
X0_T.cell.CD4__APRT	APRT	CD4+ T cells (Cluster 0)	Factor1	0.473095
X0_T.cell.CD4__AREG	AREG	CD4+ T cells (Cluster 0)	Factor1	-0.16916
X0_T.cell.CD4__ARF1	ARF1	CD4+ T cells (Cluster 0)	Factor1	0.14956
X0_T.cell.CD4__ARF6	ARF6	CD4+ T cells (Cluster 0)	Factor1	-0.0798534
X0_T.cell.CD4__ARGLU1	ARGLU1	CD4+ T cells (Cluster 0)	Factor1	0.108626
X0_T.cell.CD4__ARHGAP15	ARHGAP15	CD4+ T cells (Cluster 0)	Factor1	-0.0482455
X0_T.cell.CD4__ARHGDIB	ARHGDIB	CD4+ T cells (Cluster 0)	Factor1	0.465189
X0_T.cell.CD4__ARID4B	ARID4B	CD4+ T cells (Cluster 0)	Factor1	-0.0714791
X0_T.cell.CD4__ARID5B	ARID5B	CD4+ T cells (Cluster 0)	Factor1	0.118732
X0_T.cell.CD4__ARIH1	ARIH1	CD4+ T cells (Cluster 0)	Factor1	-0.521529
X0_T.cell.CD4__ARL4A	ARL4A	CD4+ T cells (Cluster 0)	Factor1	-0.204649
X0_T.cell.CD4__ARL4C	ARL4C	CD4+ T cells (Cluster 0)	Factor1	-0.194469
X0_T.cell.CD4__ARL6IP4	ARL6IP4	CD4+ T cells (Cluster 0)	Factor1	0.343571
X0_T.cell.CD4__ARL6IP5	ARL6IP5	CD4+ T cells (Cluster 0)	Factor1	0.256724
X0_T.cell.CD4__ARPC2	ARPC2	CD4+ T cells (Cluster 0)	Factor1	0.302821
X0_T.cell.CD4__ARPC3	ARPC3	CD4+ T cells (Cluster 0)	Factor1	0.445152
X0_T.cell.CD4__ARPC5	ARPC5	CD4+ T cells (Cluster 0)	Factor1	0.254312
X0_T.cell.CD4__ATF4	ATF4	CD4+ T cells (Cluster 0)	Factor1	-0.363723
X0_T.cell.CD4__ATM	ATM	CD4+ T cells (Cluster 0)	Factor1	0.0323361
X0_T.cell.CD4__ATP2B1	ATP2B1	CD4+ T cells (Cluster 0)	Factor1	-0.229017
X0_T.cell.CD4__ATP5F1D	ATP5F1D	CD4+ T cells (Cluster 0)	Factor1	0.416376
X0_T.cell.CD4__ATP5F1E	ATP5F1E	CD4+ T cells (Cluster 0)	Factor1	0.088501
X0_T.cell.CD4__ATP5IF1	ATP5IF1	CD4+ T cells (Cluster 0)	Factor1	0.174356
X0_T.cell.CD4__ATP5MC2	ATP5MC2	CD4+ T cells (Cluster 0)	Factor1	0.337429
X0_T.cell.CD4__ATP5MC3	ATP5MC3	CD4+ T cells (Cluster 0)	Factor1	0.206678
X0_T.cell.CD4__ATP5MD	ATP5MD	CD4+ T cells (Cluster 0)	Factor1	0.0955682
X0_T.cell.CD4__ATP5ME	ATP5ME	CD4+ T cells (Cluster 0)	Factor1	0.0374506
X0_T.cell.CD4__ATP5MF	ATP5MF	CD4+ T cells (Cluster 0)	Factor1	0.234455
X0_T.cell.CD4__ATP5MG	ATP5MG	CD4+ T cells (Cluster 0)	Factor1	0.0831699
X0_T.cell.CD4__ATP5MPL	ATP5MPL	CD4+ T cells (Cluster 0)	Factor1	-0.0926947
X0_T.cell.CD4__ATP5PD	ATP5PD	CD4+ T cells (Cluster 0)	Factor1	0.322454
X0_T.cell.CD4__ATP5PF	ATP5PF	CD4+ T cells (Cluster 0)	Factor1	0.169758
X0_T.cell.CD4__ATP5PO	ATP5PO	CD4+ T cells (Cluster 0)	Factor1	0.272851
X0_T.cell.CD4__ATP6V0E1	ATP6V0E1	CD4+ T cells (Cluster 0)	Factor1	0.260937
X0_T.cell.CD4__ATP6V1G1	ATP6V1G1	CD4+ T cells (Cluster 0)	Factor1	0.147159
X0_T.cell.CD4__ATRX	ATRX	CD4+ T cells (Cluster 0)	Factor1	0.182509
X0_T.cell.CD4__B2M	B2M	CD4+ T cells (Cluster 0)	Factor1	-0.0164004
X0_T.cell.CD4__BCAS2	BCAS2	CD4+ T cells (Cluster 0)	Factor1	-0.190402
X0_T.cell.CD4__BCL11B	BCL11B	CD4+ T cells (Cluster 0)	Factor1	-0.290497
X0_T.cell.CD4__BCL2	BCL2	CD4+ T cells (Cluster 0)	Factor1	-0.0280226
X0_T.cell.CD4__BCLAF1	BCLAF1	CD4+ T cells (Cluster 0)	Factor1	-0.286678
X0_T.cell.CD4__BIRC3	BIRC3	CD4+ T cells (Cluster 0)	Factor1	-0.0483999
X0_T.cell.CD4__BPTF	BPTF	CD4+ T cells (Cluster 0)	Factor1	0.0212384
X0_T.cell.CD4__BRD2	BRD2	CD4+ T cells (Cluster 0)	Factor1	-0.439965
X0_T.cell.CD4__BTF3	BTF3	CD4+ T cells (Cluster 0)	Factor1	0.428265
X0_T.cell.CD4__BTG1	BTG1	CD4+ T cells (Cluster 0)	Factor1	-0.176511
X0_T.cell.CD4__BTG2	BTG2	CD4+ T cells (Cluster 0)	Factor1	0.248293
X0_T.cell.CD4__BUD31	BUD31	CD4+ T cells (Cluster 0)	Factor1	-0.290424
X0_T.cell.CD4__BZW1	BZW1	CD4+ T cells (Cluster 0)	Factor1	-0.3164
X0_T.cell.CD4__C11orf58	C11orf58	CD4+ T cells (Cluster 0)	Factor1	0.228508
X0_T.cell.CD4__C12orf57	C12orf57	CD4+ T cells (Cluster 0)	Factor1	0.135404
X0_T.cell.CD4__C19orf53	C19orf53	CD4+ T cells (Cluster 0)	Factor1	0.348568
X0_T.cell.CD4__C1QBP	C1QBP	CD4+ T cells (Cluster 0)	Factor1	0.158794
X0_T.cell.CD4__C4orf3	C4orf3	CD4+ T cells (Cluster 0)	Factor1	0.233656
X0_T.cell.CD4__C6orf48	C6orf48	CD4+ T cells (Cluster 0)	Factor1	0.0252838
X0_T.cell.CD4__C9orf16	C9orf16	CD4+ T cells (Cluster 0)	Factor1	0.282256
X0_T.cell.CD4__C9orf78	C9orf78	CD4+ T cells (Cluster 0)	Factor1	-0.0188329
X0_T.cell.CD4__CALM1	CALM1	CD4+ T cells (Cluster 0)	Factor1	-0.421469
X0_T.cell.CD4__CALM2	CALM2	CD4+ T cells (Cluster 0)	Factor1	-0.468782
X0_T.cell.CD4__CALR	CALR	CD4+ T cells (Cluster 0)	Factor1	-0.149197
X0_T.cell.CD4__CAPZB	CAPZB	CD4+ T cells (Cluster 0)	Factor1	0.23852
X0_T.cell.CD4__CAST	CAST	CD4+ T cells (Cluster 0)	Factor1	0.103086
X0_T.cell.CD4__CBX3	CBX3	CD4+ T cells (Cluster 0)	Factor1	0.0994365
X0_T.cell.CD4__CCDC59	CCDC59	CD4+ T cells (Cluster 0)	Factor1	-0.264197
X0_T.cell.CD4__CCDC85B	CCDC85B	CD4+ T cells (Cluster 0)	Factor1	0.235421
X0_T.cell.CD4__CCND3	CCND3	CD4+ T cells (Cluster 0)	Factor1	0.267268
X0_T.cell.CD4__CCNI	CCNI	CD4+ T cells (Cluster 0)	Factor1	0.107774
X0_T.cell.CD4__CCNL1	CCNL1	CD4+ T cells (Cluster 0)	Factor1	-0.143056
X0_T.cell.CD4__CD2	CD2	CD4+ T cells (Cluster 0)	Factor1	0.375823
X0_T.cell.CD4__CD37	CD37	CD4+ T cells (Cluster 0)	Factor1	0.450688
X0_T.cell.CD4__CD3D	CD3D	CD4+ T cells (Cluster 0)	Factor1	0.353336
X0_T.cell.CD4__CD3E	CD3E	CD4+ T cells (Cluster 0)	Factor1	0.429546
X0_T.cell.CD4__CD3G	CD3G	CD4+ T cells (Cluster 0)	Factor1	0.375715
X0_T.cell.CD4__CD44	CD44	CD4+ T cells (Cluster 0)	Factor1	-0.192076
X0_T.cell.CD4__CD47	CD47	CD4+ T cells (Cluster 0)	Factor1	0.0186034
X0_T.cell.CD4__CD48	CD48	CD4+ T cells (Cluster 0)	Factor1	0.383929
X0_T.cell.CD4__CD52	CD52	CD4+ T cells (Cluster 0)	Factor1	0.33436
X0_T.cell.CD4__CD53	CD53	CD4+ T cells (Cluster 0)	Factor1	0.19896
X0_T.cell.CD4__CD55	CD55	CD4+ T cells (Cluster 0)	Factor1	-0.460124
X0_T.cell.CD4__CD69	CD69	CD4+ T cells (Cluster 0)	Factor1	0.177311
X0_T.cell.CD4__CD74	CD74	CD4+ T cells (Cluster 0)	Factor1	0.112018
X0_T.cell.CD4__CD99	CD99	CD4+ T cells (Cluster 0)	Factor1	0.305039
X0_T.cell.CD4__CDC42	CDC42	CD4+ T cells (Cluster 0)	Factor1	0.0107933
X0_T.cell.CD4__CDC42SE2	CDC42SE2	CD4+ T cells (Cluster 0)	Factor1	-0.125864
X0_T.cell.CD4__CDV3	CDV3	CD4+ T cells (Cluster 0)	Factor1	-0.143041
X0_T.cell.CD4__CELF2	CELF2	CD4+ T cells (Cluster 0)	Factor1	-0.205026
X0_T.cell.CD4__CFL1	CFL1	CD4+ T cells (Cluster 0)	Factor1	0.0412126
X0_T.cell.CD4__CFLAR	CFLAR	CD4+ T cells (Cluster 0)	Factor1	0.21135
X0_T.cell.CD4__CHCHD2	CHCHD2	CD4+ T cells (Cluster 0)	Factor1	0.251058
X0_T.cell.CD4__CHD1	CHD1	CD4+ T cells (Cluster 0)	Factor1	-0.234682
X0_T.cell.CD4__CHMP1B	CHMP1B	CD4+ T cells (Cluster 0)	Factor1	-0.373928
X0_T.cell.CD4__CHURC1	CHURC1	CD4+ T cells (Cluster 0)	Factor1	-0.0131853
X0_T.cell.CD4__CIB1	CIB1	CD4+ T cells (Cluster 0)	Factor1	0.219686
X0_T.cell.CD4__CIRBP	CIRBP	CD4+ T cells (Cluster 0)	Factor1	0.00572568
X0_T.cell.CD4__CLEC2D	CLEC2D	CD4+ T cells (Cluster 0)	Factor1	0.0573619
X0_T.cell.CD4__CLIC1	CLIC1	CD4+ T cells (Cluster 0)	Factor1	0.48897
X0_T.cell.CD4__CLK1	CLK1	CD4+ T cells (Cluster 0)	Factor1	-0.419674
X0_T.cell.CD4__CMPK1	CMPK1	CD4+ T cells (Cluster 0)	Factor1	0.060196
X0_T.cell.CD4__CNBP	CNBP	CD4+ T cells (Cluster 0)	Factor1	0.259076
X0_T.cell.CD4__CNOT6L	CNOT6L	CD4+ T cells (Cluster 0)	Factor1	-0.295563
X0_T.cell.CD4__COMMD6	COMMD6	CD4+ T cells (Cluster 0)	Factor1	0.103147
X0_T.cell.CD4__COPS9	COPS9	CD4+ T cells (Cluster 0)	Factor1	0.17061
X0_T.cell.CD4__CORO1A	CORO1A	CD4+ T cells (Cluster 0)	Factor1	0.510897
X0_T.cell.CD4__COTL1	COTL1	CD4+ T cells (Cluster 0)	Factor1	0.130883
X0_T.cell.CD4__COX4I1	COX4I1	CD4+ T cells (Cluster 0)	Factor1	0.168363
X0_T.cell.CD4__COX5B	COX5B	CD4+ T cells (Cluster 0)	Factor1	0.276448
X0_T.cell.CD4__COX6A1	COX6A1	CD4+ T cells (Cluster 0)	Factor1	0.229315
X0_T.cell.CD4__COX6B1	COX6B1	CD4+ T cells (Cluster 0)	Factor1	0.30641
X0_T.cell.CD4__COX6C	COX6C	CD4+ T cells (Cluster 0)	Factor1	0.184488
X0_T.cell.CD4__COX7A2	COX7A2	CD4+ T cells (Cluster 0)	Factor1	-0.0428499
X0_T.cell.CD4__COX7A2L	COX7A2L	CD4+ T cells (Cluster 0)	Factor1	0.202079
X0_T.cell.CD4__COX7B	COX7B	CD4+ T cells (Cluster 0)	Factor1	-0.0118987
X0_T.cell.CD4__COX7C	COX7C	CD4+ T cells (Cluster 0)	Factor1	0.145942
X0_T.cell.CD4__COX8A	COX8A	CD4+ T cells (Cluster 0)	Factor1	0.214656
X0_T.cell.CD4__CREBRF	CREBRF	CD4+ T cells (Cluster 0)	Factor1	-0.319065
X0_T.cell.CD4__CREM	CREM	CD4+ T cells (Cluster 0)	Factor1	-0.424832
X0_T.cell.CD4__CRIP1	CRIP1	CD4+ T cells (Cluster 0)	Factor1	-0.0571162
X0_T.cell.CD4__CSDE1	CSDE1	CD4+ T cells (Cluster 0)	Factor1	-0.00442061
X0_T.cell.CD4__CSNK1A1	CSNK1A1	CD4+ T cells (Cluster 0)	Factor1	-0.117092
X0_T.cell.CD4__CSTB	CSTB	CD4+ T cells (Cluster 0)	Factor1	0.181077
X0_T.cell.CD4__CUTA	CUTA	CD4+ T cells (Cluster 0)	Factor1	0.297545
X0_T.cell.CD4__CXCR4	CXCR4	CD4+ T cells (Cluster 0)	Factor1	0.0884755
X0_T.cell.CD4__CYBA	CYBA	CD4+ T cells (Cluster 0)	Factor1	0.524492
X0_T.cell.CD4__CYCS	CYCS	CD4+ T cells (Cluster 0)	Factor1	-0.203962
X0_T.cell.CD4__CYLD	CYLD	CD4+ T cells (Cluster 0)	Factor1	-0.0410252
X0_T.cell.CD4__CYTH1	CYTH1	CD4+ T cells (Cluster 0)	Factor1	-0.0936288
X0_T.cell.CD4__CYTIP	CYTIP	CD4+ T cells (Cluster 0)	Factor1	0.252376
X0_T.cell.CD4__DAD1	DAD1	CD4+ T cells (Cluster 0)	Factor1	0.409301
X0_T.cell.CD4__DAZAP2	DAZAP2	CD4+ T cells (Cluster 0)	Factor1	-0.0693034
X0_T.cell.CD4__DBI	DBI	CD4+ T cells (Cluster 0)	Factor1	0.187701
X0_T.cell.CD4__DDIT3	DDIT3	CD4+ T cells (Cluster 0)	Factor1	-0.307657
X0_T.cell.CD4__DDIT4	DDIT4	CD4+ T cells (Cluster 0)	Factor1	0.0735319
X0_T.cell.CD4__DDT	DDT	CD4+ T cells (Cluster 0)	Factor1	0.23496
X0_T.cell.CD4__DDX17	DDX17	CD4+ T cells (Cluster 0)	Factor1	0.0789521
X0_T.cell.CD4__DDX18	DDX18	CD4+ T cells (Cluster 0)	Factor1	0.0106976
X0_T.cell.CD4__DDX21	DDX21	CD4+ T cells (Cluster 0)	Factor1	-0.153361
X0_T.cell.CD4__DDX24	DDX24	CD4+ T cells (Cluster 0)	Factor1	-0.259233
X0_T.cell.CD4__DDX3X	DDX3X	CD4+ T cells (Cluster 0)	Factor1	-0.242339
X0_T.cell.CD4__DDX46	DDX46	CD4+ T cells (Cluster 0)	Factor1	0.0327136
X0_T.cell.CD4__DDX5	DDX5	CD4+ T cells (Cluster 0)	Factor1	-0.376957
X0_T.cell.CD4__DDX6	DDX6	CD4+ T cells (Cluster 0)	Factor1	-0.110347
X0_T.cell.CD4__DEK	DEK	CD4+ T cells (Cluster 0)	Factor1	0.338136
X0_T.cell.CD4__DHX36	DHX36	CD4+ T cells (Cluster 0)	Factor1	-0.222543
X0_T.cell.CD4__DNAJA1	DNAJA1	CD4+ T cells (Cluster 0)	Factor1	-0.418859
X0_T.cell.CD4__DNAJB1	DNAJB1	CD4+ T cells (Cluster 0)	Factor1	-0.356625
X0_T.cell.CD4__DNAJB6	DNAJB6	CD4+ T cells (Cluster 0)	Factor1	-0.390193
X0_T.cell.CD4__DNAJB9	DNAJB9	CD4+ T cells (Cluster 0)	Factor1	-0.265585
X0_T.cell.CD4__DNAJC8	DNAJC8	CD4+ T cells (Cluster 0)	Factor1	-0.0533667
X0_T.cell.CD4__DRAP1	DRAP1	CD4+ T cells (Cluster 0)	Factor1	0.326235
X0_T.cell.CD4__DSTN	DSTN	CD4+ T cells (Cluster 0)	Factor1	-0.00161994
X0_T.cell.CD4__DUSP1	DUSP1	CD4+ T cells (Cluster 0)	Factor1	0.248892
X0_T.cell.CD4__DUSP2	DUSP2	CD4+ T cells (Cluster 0)	Factor1	0.0529625
X0_T.cell.CD4__DYNLL1	DYNLL1	CD4+ T cells (Cluster 0)	Factor1	-0.340045
X0_T.cell.CD4__EDF1	EDF1	CD4+ T cells (Cluster 0)	Factor1	0.45577
X0_T.cell.CD4__EEF1A1	EEF1A1	CD4+ T cells (Cluster 0)	Factor1	0.205846
X0_T.cell.CD4__EEF1B2	EEF1B2	CD4+ T cells (Cluster 0)	Factor1	0.260231
X0_T.cell.CD4__EEF1D	EEF1D	CD4+ T cells (Cluster 0)	Factor1	0.247797
X0_T.cell.CD4__EEF2	EEF2	CD4+ T cells (Cluster 0)	Factor1	-0.0686701
X0_T.cell.CD4__EID1	EID1	CD4+ T cells (Cluster 0)	Factor1	0.328412
X0_T.cell.CD4__EIF1	EIF1	CD4+ T cells (Cluster 0)	Factor1	-0.295153
X0_T.cell.CD4__EIF1AX	EIF1AX	CD4+ T cells (Cluster 0)	Factor1	-0.176966
X0_T.cell.CD4__EIF2S2	EIF2S2	CD4+ T cells (Cluster 0)	Factor1	-0.0726733
X0_T.cell.CD4__EIF3A	EIF3A	CD4+ T cells (Cluster 0)	Factor1	-0.209871
X0_T.cell.CD4__EIF3D	EIF3D	CD4+ T cells (Cluster 0)	Factor1	0.412854
X0_T.cell.CD4__EIF3E	EIF3E	CD4+ T cells (Cluster 0)	Factor1	-0.0628946
X0_T.cell.CD4__EIF3F	EIF3F	CD4+ T cells (Cluster 0)	Factor1	0.37828
X0_T.cell.CD4__EIF3G	EIF3G	CD4+ T cells (Cluster 0)	Factor1	0.494758
X0_T.cell.CD4__EIF3H	EIF3H	CD4+ T cells (Cluster 0)	Factor1	0.266117
X0_T.cell.CD4__EIF3K	EIF3K	CD4+ T cells (Cluster 0)	Factor1	0.35031
X0_T.cell.CD4__EIF3L	EIF3L	CD4+ T cells (Cluster 0)	Factor1	0.153649
X0_T.cell.CD4__EIF3M	EIF3M	CD4+ T cells (Cluster 0)	Factor1	0.0397631
X0_T.cell.CD4__EIF4A1	EIF4A1	CD4+ T cells (Cluster 0)	Factor1	-0.0528945
X0_T.cell.CD4__EIF4A2	EIF4A2	CD4+ T cells (Cluster 0)	Factor1	-0.115812
X0_T.cell.CD4__EIF4A3	EIF4A3	CD4+ T cells (Cluster 0)	Factor1	-0.345577
X0_T.cell.CD4__EIF4B	EIF4B	CD4+ T cells (Cluster 0)	Factor1	0.339594
X0_T.cell.CD4__EIF4G2	EIF4G2	CD4+ T cells (Cluster 0)	Factor1	-0.481356
X0_T.cell.CD4__EIF5	EIF5	CD4+ T cells (Cluster 0)	Factor1	-0.317028
X0_T.cell.CD4__EIF5A	EIF5A	CD4+ T cells (Cluster 0)	Factor1	0.18246
X0_T.cell.CD4__ELF1	ELF1	CD4+ T cells (Cluster 0)	Factor1	-0.247074
X0_T.cell.CD4__ELOB	ELOB	CD4+ T cells (Cluster 0)	Factor1	0.208846
X0_T.cell.CD4__EMB	EMB	CD4+ T cells (Cluster 0)	Factor1	0.03047
X0_T.cell.CD4__EMP3	EMP3	CD4+ T cells (Cluster 0)	Factor1	0.313193
X0_T.cell.CD4__ENO1	ENO1	CD4+ T cells (Cluster 0)	Factor1	0.286906
X0_T.cell.CD4__EPB41	EPB41	CD4+ T cells (Cluster 0)	Factor1	0.141702
X0_T.cell.CD4__EPB41L4A.AS1	EPB41L4A.AS1	CD4+ T cells (Cluster 0)	Factor1	-0.0198616
X0_T.cell.CD4__EPC1	EPC1	CD4+ T cells (Cluster 0)	Factor1	-0.284614
X0_T.cell.CD4__ERH	ERH	CD4+ T cells (Cluster 0)	Factor1	-0.108234
X0_T.cell.CD4__ERP29	ERP29	CD4+ T cells (Cluster 0)	Factor1	0.492498
X0_T.cell.CD4__ETS1	ETS1	CD4+ T cells (Cluster 0)	Factor1	0.252246
X0_T.cell.CD4__EVI2B	EVI2B	CD4+ T cells (Cluster 0)	Factor1	0.0110805
X0_T.cell.CD4__EVL	EVL	CD4+ T cells (Cluster 0)	Factor1	0.380041
X0_T.cell.CD4__EZR	EZR	CD4+ T cells (Cluster 0)	Factor1	-0.374872
X0_T.cell.CD4__FAM107B	FAM107B	CD4+ T cells (Cluster 0)	Factor1	-0.178839
X0_T.cell.CD4__FAM133B	FAM133B	CD4+ T cells (Cluster 0)	Factor1	-0.343074
X0_T.cell.CD4__FAM177A1	FAM177A1	CD4+ T cells (Cluster 0)	Factor1	-0.381276
X0_T.cell.CD4__FAU	FAU	CD4+ T cells (Cluster 0)	Factor1	0.301256
X0_T.cell.CD4__FBL	FBL	CD4+ T cells (Cluster 0)	Factor1	0.0892154
X0_T.cell.CD4__FLNA	FLNA	CD4+ T cells (Cluster 0)	Factor1	-0.0742803
X0_T.cell.CD4__FNBP1	FNBP1	CD4+ T cells (Cluster 0)	Factor1	-0.0676889
X0_T.cell.CD4__FOS	FOS	CD4+ T cells (Cluster 0)	Factor1	-0.0306591
X0_T.cell.CD4__FOSB	FOSB	CD4+ T cells (Cluster 0)	Factor1	-0.477822
X0_T.cell.CD4__FOXP1	FOXP1	CD4+ T cells (Cluster 0)	Factor1	-0.153875
X0_T.cell.CD4__FTH1	FTH1	CD4+ T cells (Cluster 0)	Factor1	-0.341018
X0_T.cell.CD4__FTL	FTL	CD4+ T cells (Cluster 0)	Factor1	0.170843
X0_T.cell.CD4__FUS	FUS	CD4+ T cells (Cluster 0)	Factor1	-0.288726
X0_T.cell.CD4__FXYD5	FXYD5	CD4+ T cells (Cluster 0)	Factor1	0.490461
X0_T.cell.CD4__FYB1	FYB1	CD4+ T cells (Cluster 0)	Factor1	0.0458122
X0_T.cell.CD4__FYN	FYN	CD4+ T cells (Cluster 0)	Factor1	-0.0450516
X0_T.cell.CD4__G3BP2	G3BP2	CD4+ T cells (Cluster 0)	Factor1	-0.247486
X0_T.cell.CD4__GADD45B	GADD45B	CD4+ T cells (Cluster 0)	Factor1	-0.16672
X0_T.cell.CD4__GAPDH	GAPDH	CD4+ T cells (Cluster 0)	Factor1	0.262752
X0_T.cell.CD4__GCC2	GCC2	CD4+ T cells (Cluster 0)	Factor1	0.163219
X0_T.cell.CD4__GIMAP7	GIMAP7	CD4+ T cells (Cluster 0)	Factor1	0.248538
X0_T.cell.CD4__GLIPR1	GLIPR1	CD4+ T cells (Cluster 0)	Factor1	-0.164063
X0_T.cell.CD4__GLS	GLS	CD4+ T cells (Cluster 0)	Factor1	-0.260374
X0_T.cell.CD4__GMFG	GMFG	CD4+ T cells (Cluster 0)	Factor1	0.433442
X0_T.cell.CD4__GNAI2	GNAI2	CD4+ T cells (Cluster 0)	Factor1	0.0318244
X0_T.cell.CD4__GNAS	GNAS	CD4+ T cells (Cluster 0)	Factor1	0.342769
X0_T.cell.CD4__GOLGB1	GOLGB1	CD4+ T cells (Cluster 0)	Factor1	-0.0569796
X0_T.cell.CD4__GPBP1	GPBP1	CD4+ T cells (Cluster 0)	Factor1	-0.129628
X0_T.cell.CD4__GPR183	GPR183	CD4+ T cells (Cluster 0)	Factor1	-0.092824
X0_T.cell.CD4__GPSM3	GPSM3	CD4+ T cells (Cluster 0)	Factor1	0.439622
X0_T.cell.CD4__GPX4	GPX4	CD4+ T cells (Cluster 0)	Factor1	0.290092
X0_T.cell.CD4__GSPT1	GSPT1	CD4+ T cells (Cluster 0)	Factor1	-0.311628
X0_T.cell.CD4__GSTK1	GSTK1	CD4+ T cells (Cluster 0)	Factor1	0.480198
X0_T.cell.CD4__GTF2B	GTF2B	CD4+ T cells (Cluster 0)	Factor1	-0.455104
X0_T.cell.CD4__GTF3A	GTF3A	CD4+ T cells (Cluster 0)	Factor1	0.256809
X0_T.cell.CD4__GUK1	GUK1	CD4+ T cells (Cluster 0)	Factor1	0.331604
X0_T.cell.CD4__GYPC	GYPC	CD4+ T cells (Cluster 0)	Factor1	0.243734
X0_T.cell.CD4__H1FX	H1FX	CD4+ T cells (Cluster 0)	Factor1	0.123311
X0_T.cell.CD4__H2AFV	H2AFV	CD4+ T cells (Cluster 0)	Factor1	-0.094633
X0_T.cell.CD4__H2AFZ	H2AFZ	CD4+ T cells (Cluster 0)	Factor1	-0.403617
X0_T.cell.CD4__H3F3A	H3F3A	CD4+ T cells (Cluster 0)	Factor1	0.0831736
X0_T.cell.CD4__H3F3B	H3F3B	CD4+ T cells (Cluster 0)	Factor1	-0.382181
X0_T.cell.CD4__HCLS1	HCLS1	CD4+ T cells (Cluster 0)	Factor1	0.134884
X0_T.cell.CD4__HCST	HCST	CD4+ T cells (Cluster 0)	Factor1	0.399072
X0_T.cell.CD4__HERPUD1	HERPUD1	CD4+ T cells (Cluster 0)	Factor1	-0.26201
X0_T.cell.CD4__HEXIM1	HEXIM1	CD4+ T cells (Cluster 0)	Factor1	-0.425657
X0_T.cell.CD4__HIGD2A	HIGD2A	CD4+ T cells (Cluster 0)	Factor1	0.379298
X0_T.cell.CD4__HINT1	HINT1	CD4+ T cells (Cluster 0)	Factor1	0.00678226
X0_T.cell.CD4__HIST1H4C	HIST1H4C	CD4+ T cells (Cluster 0)	Factor1	0.238459
X0_T.cell.CD4__HLA.A	HLA.A	CD4+ T cells (Cluster 0)	Factor1	0.245754
X0_T.cell.CD4__HLA.B	HLA.B	CD4+ T cells (Cluster 0)	Factor1	0.104254
X0_T.cell.CD4__HLA.C	HLA.C	CD4+ T cells (Cluster 0)	Factor1	0.456837
X0_T.cell.CD4__HLA.E	HLA.E	CD4+ T cells (Cluster 0)	Factor1	0.354361
X0_T.cell.CD4__HLA.F	HLA.F	CD4+ T cells (Cluster 0)	Factor1	0.382257
X0_T.cell.CD4__HMGB1	HMGB1	CD4+ T cells (Cluster 0)	Factor1	-0.00321646
X0_T.cell.CD4__HMGB2	HMGB2	CD4+ T cells (Cluster 0)	Factor1	-0.102447
X0_T.cell.CD4__HMGN1	HMGN1	CD4+ T cells (Cluster 0)	Factor1	0.252667
X0_T.cell.CD4__HMGN2	HMGN2	CD4+ T cells (Cluster 0)	Factor1	0.2247
X0_T.cell.CD4__HNRNPA0	HNRNPA0	CD4+ T cells (Cluster 0)	Factor1	0.0804255
X0_T.cell.CD4__HNRNPA1	HNRNPA1	CD4+ T cells (Cluster 0)	Factor1	-0.0637485
X0_T.cell.CD4__HNRNPA2B1	HNRNPA2B1	CD4+ T cells (Cluster 0)	Factor1	0.00540984
X0_T.cell.CD4__HNRNPA3	HNRNPA3	CD4+ T cells (Cluster 0)	Factor1	0.00364441
X0_T.cell.CD4__HNRNPAB	HNRNPAB	CD4+ T cells (Cluster 0)	Factor1	-0.403784
X0_T.cell.CD4__HNRNPC	HNRNPC	CD4+ T cells (Cluster 0)	Factor1	-0.343723
X0_T.cell.CD4__HNRNPD	HNRNPD	CD4+ T cells (Cluster 0)	Factor1	0.166334
X0_T.cell.CD4__HNRNPDL	HNRNPDL	CD4+ T cells (Cluster 0)	Factor1	-0.136342
X0_T.cell.CD4__HNRNPF	HNRNPF	CD4+ T cells (Cluster 0)	Factor1	0.236208
X0_T.cell.CD4__HNRNPH1	HNRNPH1	CD4+ T cells (Cluster 0)	Factor1	-0.340063
X0_T.cell.CD4__HNRNPH3	HNRNPH3	CD4+ T cells (Cluster 0)	Factor1	-0.127255
X0_T.cell.CD4__HNRNPK	HNRNPK	CD4+ T cells (Cluster 0)	Factor1	0.0397428
X0_T.cell.CD4__HNRNPM	HNRNPM	CD4+ T cells (Cluster 0)	Factor1	0.125692
X0_T.cell.CD4__HNRNPR	HNRNPR	CD4+ T cells (Cluster 0)	Factor1	0.0353631
X0_T.cell.CD4__HNRNPU	HNRNPU	CD4+ T cells (Cluster 0)	Factor1	-0.0510814
X0_T.cell.CD4__HNRNPUL1	HNRNPUL1	CD4+ T cells (Cluster 0)	Factor1	-0.182153
X0_T.cell.CD4__HP1BP3	HP1BP3	CD4+ T cells (Cluster 0)	Factor1	-0.0346845
X0_T.cell.CD4__HSP90AA1	HSP90AA1	CD4+ T cells (Cluster 0)	Factor1	-0.446644
X0_T.cell.CD4__HSP90AB1	HSP90AB1	CD4+ T cells (Cluster 0)	Factor1	-0.371027
X0_T.cell.CD4__HSP90B1	HSP90B1	CD4+ T cells (Cluster 0)	Factor1	0.110453
X0_T.cell.CD4__HSPA5	HSPA5	CD4+ T cells (Cluster 0)	Factor1	-0.0575043
X0_T.cell.CD4__HSPA8	HSPA8	CD4+ T cells (Cluster 0)	Factor1	-0.387909
X0_T.cell.CD4__HSPD1	HSPD1	CD4+ T cells (Cluster 0)	Factor1	-0.248834
X0_T.cell.CD4__HSPE1	HSPE1	CD4+ T cells (Cluster 0)	Factor1	-0.158618
X0_T.cell.CD4__HSPH1	HSPH1	CD4+ T cells (Cluster 0)	Factor1	-0.465866
X0_T.cell.CD4__ICAM3	ICAM3	CD4+ T cells (Cluster 0)	Factor1	0.431491
X0_T.cell.CD4__ID2	ID2	CD4+ T cells (Cluster 0)	Factor1	-0.221166
X0_T.cell.CD4__IDI1	IDI1	CD4+ T cells (Cluster 0)	Factor1	-0.475469
X0_T.cell.CD4__IDS	IDS	CD4+ T cells (Cluster 0)	Factor1	-0.317464
X0_T.cell.CD4__IER2	IER2	CD4+ T cells (Cluster 0)	Factor1	-0.0470288
X0_T.cell.CD4__IER5	IER5	CD4+ T cells (Cluster 0)	Factor1	-0.0314291
X0_T.cell.CD4__IFITM2	IFITM2	CD4+ T cells (Cluster 0)	Factor1	0.248181
X0_T.cell.CD4__IFRD1	IFRD1	CD4+ T cells (Cluster 0)	Factor1	-0.280741
X0_T.cell.CD4__IK	IK	CD4+ T cells (Cluster 0)	Factor1	-0.0952227
X0_T.cell.CD4__IKZF1	IKZF1	CD4+ T cells (Cluster 0)	Factor1	-0.0556961
X0_T.cell.CD4__IL2RG	IL2RG	CD4+ T cells (Cluster 0)	Factor1	0.357451
X0_T.cell.CD4__IL32	IL32	CD4+ T cells (Cluster 0)	Factor1	0.337525
X0_T.cell.CD4__IL7R	IL7R	CD4+ T cells (Cluster 0)	Factor1	0.0810753
X0_T.cell.CD4__INPP4B	INPP4B	CD4+ T cells (Cluster 0)	Factor1	-0.110728
X0_T.cell.CD4__IQGAP1	IQGAP1	CD4+ T cells (Cluster 0)	Factor1	-0.0429645
X0_T.cell.CD4__IRF1	IRF1	CD4+ T cells (Cluster 0)	Factor1	0.0145377
X0_T.cell.CD4__IRF2BP2	IRF2BP2	CD4+ T cells (Cluster 0)	Factor1	-0.333534
X0_T.cell.CD4__IRS2	IRS2	CD4+ T cells (Cluster 0)	Factor1	-0.537023
X0_T.cell.CD4__ISCU	ISCU	CD4+ T cells (Cluster 0)	Factor1	0.352577
X0_T.cell.CD4__ISG20	ISG20	CD4+ T cells (Cluster 0)	Factor1	0.353575
X0_T.cell.CD4__ITGB1	ITGB1	CD4+ T cells (Cluster 0)	Factor1	0.0673578
X0_T.cell.CD4__ITM2B	ITM2B	CD4+ T cells (Cluster 0)	Factor1	0.389893
X0_T.cell.CD4__JAK1	JAK1	CD4+ T cells (Cluster 0)	Factor1	0.0663077
X0_T.cell.CD4__JMJD1C	JMJD1C	CD4+ T cells (Cluster 0)	Factor1	-0.407065
X0_T.cell.CD4__JOSD1	JOSD1	CD4+ T cells (Cluster 0)	Factor1	-0.451605
X0_T.cell.CD4__JPT1	JPT1	CD4+ T cells (Cluster 0)	Factor1	-0.311757
X0_T.cell.CD4__JTB	JTB	CD4+ T cells (Cluster 0)	Factor1	0.245033
X0_T.cell.CD4__JUN	JUN	CD4+ T cells (Cluster 0)	Factor1	-0.0101456
X0_T.cell.CD4__JUNB	JUNB	CD4+ T cells (Cluster 0)	Factor1	0.29611
X0_T.cell.CD4__JUND	JUND	CD4+ T cells (Cluster 0)	Factor1	-0.236304
X0_T.cell.CD4__KHDRBS1	KHDRBS1	CD4+ T cells (Cluster 0)	Factor1	-0.0179552
X0_T.cell.CD4__KIAA1551	KIAA1551	CD4+ T cells (Cluster 0)	Factor1	0.292689
X0_T.cell.CD4__KLF2	KLF2	CD4+ T cells (Cluster 0)	Factor1	0.236643
X0_T.cell.CD4__KLF3	KLF3	CD4+ T cells (Cluster 0)	Factor1	-0.0619668
X0_T.cell.CD4__KLF6	KLF6	CD4+ T cells (Cluster 0)	Factor1	-0.126943
X0_T.cell.CD4__KMT2A	KMT2A	CD4+ T cells (Cluster 0)	Factor1	0.0307549
X0_T.cell.CD4__KMT2E	KMT2E	CD4+ T cells (Cluster 0)	Factor1	0.139401
X0_T.cell.CD4__KRR1	KRR1	CD4+ T cells (Cluster 0)	Factor1	-0.230254
X0_T.cell.CD4__KRT10	KRT10	CD4+ T cells (Cluster 0)	Factor1	0.0554847
X0_T.cell.CD4__KTN1	KTN1	CD4+ T cells (Cluster 0)	Factor1	-0.0318251
X0_T.cell.CD4__LAMTOR4	LAMTOR4	CD4+ T cells (Cluster 0)	Factor1	0.259766
X0_T.cell.CD4__LAPTM5	LAPTM5	CD4+ T cells (Cluster 0)	Factor1	0.308706
X0_T.cell.CD4__LBH	LBH	CD4+ T cells (Cluster 0)	Factor1	-0.128531
X0_T.cell.CD4__LCK	LCK	CD4+ T cells (Cluster 0)	Factor1	0.404352
X0_T.cell.CD4__LCP1	LCP1	CD4+ T cells (Cluster 0)	Factor1	0.128821
X0_T.cell.CD4__LDHA	LDHA	CD4+ T cells (Cluster 0)	Factor1	-0.129949
X0_T.cell.CD4__LDHB	LDHB	CD4+ T cells (Cluster 0)	Factor1	0.504245
X0_T.cell.CD4__LEF1	LEF1	CD4+ T cells (Cluster 0)	Factor1	-0.119775
X0_T.cell.CD4__LEPROTL1	LEPROTL1	CD4+ T cells (Cluster 0)	Factor1	-0.018708
X0_T.cell.CD4__LGALS1	LGALS1	CD4+ T cells (Cluster 0)	Factor1	0.0531451
X0_T.cell.CD4__LIMD2	LIMD2	CD4+ T cells (Cluster 0)	Factor1	0.355408
X0_T.cell.CD4__LMNA	LMNA	CD4+ T cells (Cluster 0)	Factor1	-0.350391
X0_T.cell.CD4__LRRFIP1	LRRFIP1	CD4+ T cells (Cluster 0)	Factor1	-0.211121
X0_T.cell.CD4__LSM7	LSM7	CD4+ T cells (Cluster 0)	Factor1	0.0811298
X0_T.cell.CD4__LSM8	LSM8	CD4+ T cells (Cluster 0)	Factor1	-0.0594625
X0_T.cell.CD4__LSP1	LSP1	CD4+ T cells (Cluster 0)	Factor1	0.144247
X0_T.cell.CD4__LTB	LTB	CD4+ T cells (Cluster 0)	Factor1	0.22914
X0_T.cell.CD4__LY6E	LY6E	CD4+ T cells (Cluster 0)	Factor1	0.328812
X0_T.cell.CD4__MACF1	MACF1	CD4+ T cells (Cluster 0)	Factor1	0.0426141
X0_T.cell.CD4__MAL	MAL	CD4+ T cells (Cluster 0)	Factor1	0.0362137
X0_T.cell.CD4__MALAT1	MALAT1	CD4+ T cells (Cluster 0)	Factor1	0
X0_T.cell.CD4__MAP1LC3B	MAP1LC3B	CD4+ T cells (Cluster 0)	Factor1	-0.288236
X0_T.cell.CD4__MARCKSL1	MARCKSL1	CD4+ T cells (Cluster 0)	Factor1	-0.315163
X0_T.cell.CD4__MBNL1	MBNL1	CD4+ T cells (Cluster 0)	Factor1	-0.290422
X0_T.cell.CD4__MBP	MBP	CD4+ T cells (Cluster 0)	Factor1	0.00610092
X0_T.cell.CD4__MCL1	MCL1	CD4+ T cells (Cluster 0)	Factor1	-0.209395
X0_T.cell.CD4__MCUB	MCUB	CD4+ T cells (Cluster 0)	Factor1	0.119095
X0_T.cell.CD4__MDFIC	MDFIC	CD4+ T cells (Cluster 0)	Factor1	0.0656997
X0_T.cell.CD4__MGAT4A	MGAT4A	CD4+ T cells (Cluster 0)	Factor1	0.0525113
X0_T.cell.CD4__MIDN	MIDN	CD4+ T cells (Cluster 0)	Factor1	-0.437009
X0_T.cell.CD4__MIF	MIF	CD4+ T cells (Cluster 0)	Factor1	0.0426162
X0_T.cell.CD4__MORF4L1	MORF4L1	CD4+ T cells (Cluster 0)	Factor1	-0.100665
X0_T.cell.CD4__MPHOSPH8	MPHOSPH8	CD4+ T cells (Cluster 0)	Factor1	0.223634
X0_T.cell.CD4__MRFAP1	MRFAP1	CD4+ T cells (Cluster 0)	Factor1	0.0458623
X0_T.cell.CD4__MSN	MSN	CD4+ T cells (Cluster 0)	Factor1	0.0694977
X0_T.cell.CD4__MYADM	MYADM	CD4+ T cells (Cluster 0)	Factor1	-0.254595
X0_T.cell.CD4__MYCBP2	MYCBP2	CD4+ T cells (Cluster 0)	Factor1	-0.0859294
X0_T.cell.CD4__MYH9	MYH9	CD4+ T cells (Cluster 0)	Factor1	0.209506
X0_T.cell.CD4__MYL12A	MYL12A	CD4+ T cells (Cluster 0)	Factor1	0.389051
X0_T.cell.CD4__MYL12B	MYL12B	CD4+ T cells (Cluster 0)	Factor1	0.289283
X0_T.cell.CD4__MYL6	MYL6	CD4+ T cells (Cluster 0)	Factor1	0.307968
X0_T.cell.CD4__MZT2A	MZT2A	CD4+ T cells (Cluster 0)	Factor1	0.296278
X0_T.cell.CD4__MZT2B	MZT2B	CD4+ T cells (Cluster 0)	Factor1	0.301421
X0_T.cell.CD4__N4BP2L2	N4BP2L2	CD4+ T cells (Cluster 0)	Factor1	0.10014
X0_T.cell.CD4__NACA	NACA	CD4+ T cells (Cluster 0)	Factor1	0.373698
X0_T.cell.CD4__NAP1L1	NAP1L1	CD4+ T cells (Cluster 0)	Factor1	-0.107518
X0_T.cell.CD4__NASP	NASP	CD4+ T cells (Cluster 0)	Factor1	-0.558636
X0_T.cell.CD4__NBEAL1	NBEAL1	CD4+ T cells (Cluster 0)	Factor1	-0.0533879
X0_T.cell.CD4__NCL	NCL	CD4+ T cells (Cluster 0)	Factor1	-0.231236
X0_T.cell.CD4__NDFIP1	NDFIP1	CD4+ T cells (Cluster 0)	Factor1	0.141736
X0_T.cell.CD4__NDUFA1	NDUFA1	CD4+ T cells (Cluster 0)	Factor1	0.161896
X0_T.cell.CD4__NDUFA12	NDUFA12	CD4+ T cells (Cluster 0)	Factor1	0.054579
X0_T.cell.CD4__NDUFA4	NDUFA4	CD4+ T cells (Cluster 0)	Factor1	0.1686
X0_T.cell.CD4__NDUFB1	NDUFB1	CD4+ T cells (Cluster 0)	Factor1	-0.0356386
X0_T.cell.CD4__NDUFB10	NDUFB10	CD4+ T cells (Cluster 0)	Factor1	0.367937
X0_T.cell.CD4__NDUFB11	NDUFB11	CD4+ T cells (Cluster 0)	Factor1	0.188883
X0_T.cell.CD4__NDUFB2	NDUFB2	CD4+ T cells (Cluster 0)	Factor1	0.140084
X0_T.cell.CD4__NDUFB4	NDUFB4	CD4+ T cells (Cluster 0)	Factor1	0.169734
X0_T.cell.CD4__NDUFB9	NDUFB9	CD4+ T cells (Cluster 0)	Factor1	0.258665
X0_T.cell.CD4__NDUFS5	NDUFS5	CD4+ T cells (Cluster 0)	Factor1	-0.0960202
X0_T.cell.CD4__NDUFV2	NDUFV2	CD4+ T cells (Cluster 0)	Factor1	-0.159353
X0_T.cell.CD4__NEAT1	NEAT1	CD4+ T cells (Cluster 0)	Factor1	-0.419067
X0_T.cell.CD4__NEDD8	NEDD8	CD4+ T cells (Cluster 0)	Factor1	0.300091
X0_T.cell.CD4__NFKBIA	NFKBIA	CD4+ T cells (Cluster 0)	Factor1	0.0844486
X0_T.cell.CD4__NKTR	NKTR	CD4+ T cells (Cluster 0)	Factor1	-0.0502788
X0_T.cell.CD4__NOL7	NOL7	CD4+ T cells (Cluster 0)	Factor1	0.0418722
X0_T.cell.CD4__NOP53	NOP53	CD4+ T cells (Cluster 0)	Factor1	0.456291
X0_T.cell.CD4__NOP56	NOP56	CD4+ T cells (Cluster 0)	Factor1	-0.421933
X0_T.cell.CD4__NOSIP	NOSIP	CD4+ T cells (Cluster 0)	Factor1	0.234107
X0_T.cell.CD4__NPM1	NPM1	CD4+ T cells (Cluster 0)	Factor1	-0.239343
X0_T.cell.CD4__NR3C1	NR3C1	CD4+ T cells (Cluster 0)	Factor1	-0.199036
X0_T.cell.CD4__NR4A2	NR4A2	CD4+ T cells (Cluster 0)	Factor1	-0.420305
X0_T.cell.CD4__NSA2	NSA2	CD4+ T cells (Cluster 0)	Factor1	0.0387396
X0_T.cell.CD4__NSD3	NSD3	CD4+ T cells (Cluster 0)	Factor1	0.22278
X0_T.cell.CD4__NSMCE3	NSMCE3	CD4+ T cells (Cluster 0)	Factor1	0.0593267
X0_T.cell.CD4__NUCKS1	NUCKS1	CD4+ T cells (Cluster 0)	Factor1	0.137089
X0_T.cell.CD4__NUFIP2	NUFIP2	CD4+ T cells (Cluster 0)	Factor1	-0.425362
X0_T.cell.CD4__OAZ1	OAZ1	CD4+ T cells (Cluster 0)	Factor1	0.287047
X0_T.cell.CD4__ODC1	ODC1	CD4+ T cells (Cluster 0)	Factor1	-0.397385
X0_T.cell.CD4__OSBPL8	OSBPL8	CD4+ T cells (Cluster 0)	Factor1	-0.00994513
X0_T.cell.CD4__OST4	OST4	CD4+ T cells (Cluster 0)	Factor1	0.319961
X0_T.cell.CD4__PA2G4	PA2G4	CD4+ T cells (Cluster 0)	Factor1	0.0532413
X0_T.cell.CD4__PABPC1	PABPC1	CD4+ T cells (Cluster 0)	Factor1	-0.298764
X0_T.cell.CD4__PAG1	PAG1	CD4+ T cells (Cluster 0)	Factor1	-0.357568
X0_T.cell.CD4__PAIP2	PAIP2	CD4+ T cells (Cluster 0)	Factor1	-0.213731
X0_T.cell.CD4__PAK2	PAK2	CD4+ T cells (Cluster 0)	Factor1	-0.0456719
X0_T.cell.CD4__PAPOLA	PAPOLA	CD4+ T cells (Cluster 0)	Factor1	-0.0976357
X0_T.cell.CD4__PARK7	PARK7	CD4+ T cells (Cluster 0)	Factor1	0.31724
X0_T.cell.CD4__PCBP1	PCBP1	CD4+ T cells (Cluster 0)	Factor1	0.0426094
X0_T.cell.CD4__PCBP2	PCBP2	CD4+ T cells (Cluster 0)	Factor1	-0.216454
X0_T.cell.CD4__PDCD4	PDCD4	CD4+ T cells (Cluster 0)	Factor1	-0.098256
X0_T.cell.CD4__PDIA3	PDIA3	CD4+ T cells (Cluster 0)	Factor1	0.383019
X0_T.cell.CD4__PEBP1	PEBP1	CD4+ T cells (Cluster 0)	Factor1	0.376274
X0_T.cell.CD4__PFDN5	PFDN5	CD4+ T cells (Cluster 0)	Factor1	0.121772
X0_T.cell.CD4__PFN1	PFN1	CD4+ T cells (Cluster 0)	Factor1	0.539131
X0_T.cell.CD4__PGK1	PGK1	CD4+ T cells (Cluster 0)	Factor1	0.0758571
X0_T.cell.CD4__PHF3	PHF3	CD4+ T cells (Cluster 0)	Factor1	-0.0520506
X0_T.cell.CD4__PIK3IP1	PIK3IP1	CD4+ T cells (Cluster 0)	Factor1	0.276072
X0_T.cell.CD4__PIK3R1	PIK3R1	CD4+ T cells (Cluster 0)	Factor1	-0.0335009
X0_T.cell.CD4__PLP2	PLP2	CD4+ T cells (Cluster 0)	Factor1	0.324349
X0_T.cell.CD4__PNISR	PNISR	CD4+ T cells (Cluster 0)	Factor1	0.360949
X0_T.cell.CD4__PNN	PNN	CD4+ T cells (Cluster 0)	Factor1	-0.012863
X0_T.cell.CD4__PNRC1	PNRC1	CD4+ T cells (Cluster 0)	Factor1	0.0163142
X0_T.cell.CD4__PNRC2	PNRC2	CD4+ T cells (Cluster 0)	Factor1	-0.0755141
X0_T.cell.CD4__POLR1D	POLR1D	CD4+ T cells (Cluster 0)	Factor1	0.200592
X0_T.cell.CD4__POLR2A	POLR2A	CD4+ T cells (Cluster 0)	Factor1	-0.350305
X0_T.cell.CD4__POLR2L	POLR2L	CD4+ T cells (Cluster 0)	Factor1	-0.12978
X0_T.cell.CD4__POMP	POMP	CD4+ T cells (Cluster 0)	Factor1	-0.222609
X0_T.cell.CD4__PPA1	PPA1	CD4+ T cells (Cluster 0)	Factor1	0.0728324
X0_T.cell.CD4__PPDPF	PPDPF	CD4+ T cells (Cluster 0)	Factor1	0.282988
X0_T.cell.CD4__PPIA	PPIA	CD4+ T cells (Cluster 0)	Factor1	0.150096
X0_T.cell.CD4__PPIB	PPIB	CD4+ T cells (Cluster 0)	Factor1	0.376726
X0_T.cell.CD4__PPIG	PPIG	CD4+ T cells (Cluster 0)	Factor1	-0.0889824
X0_T.cell.CD4__PPP1CB	PPP1CB	CD4+ T cells (Cluster 0)	Factor1	-0.335247
X0_T.cell.CD4__PPP1R15A	PPP1R15A	CD4+ T cells (Cluster 0)	Factor1	-0.227253
X0_T.cell.CD4__PPP1R2	PPP1R2	CD4+ T cells (Cluster 0)	Factor1	0.0922923
X0_T.cell.CD4__PPP2R5C	PPP2R5C	CD4+ T cells (Cluster 0)	Factor1	-0.134848
X0_T.cell.CD4__PRDX1	PRDX1	CD4+ T cells (Cluster 0)	Factor1	-0.349138
X0_T.cell.CD4__PRDX2	PRDX2	CD4+ T cells (Cluster 0)	Factor1	0.4412
X0_T.cell.CD4__PRELID1	PRELID1	CD4+ T cells (Cluster 0)	Factor1	0.347608
X0_T.cell.CD4__PRPF38B	PRPF38B	CD4+ T cells (Cluster 0)	Factor1	-0.224713
X0_T.cell.CD4__PRR13	PRR13	CD4+ T cells (Cluster 0)	Factor1	0.263285
X0_T.cell.CD4__PRRC2C	PRRC2C	CD4+ T cells (Cluster 0)	Factor1	-0.215116
X0_T.cell.CD4__PSIP1	PSIP1	CD4+ T cells (Cluster 0)	Factor1	0.304937
X0_T.cell.CD4__PSMA7	PSMA7	CD4+ T cells (Cluster 0)	Factor1	0.325389
X0_T.cell.CD4__PSMB1	PSMB1	CD4+ T cells (Cluster 0)	Factor1	0.337062
X0_T.cell.CD4__PSMB8	PSMB8	CD4+ T cells (Cluster 0)	Factor1	0.449708
X0_T.cell.CD4__PSMB9	PSMB9	CD4+ T cells (Cluster 0)	Factor1	0.457952
X0_T.cell.CD4__PSME1	PSME1	CD4+ T cells (Cluster 0)	Factor1	0.487783
X0_T.cell.CD4__PSME2	PSME2	CD4+ T cells (Cluster 0)	Factor1	0.40486
X0_T.cell.CD4__PTGER4	PTGER4	CD4+ T cells (Cluster 0)	Factor1	-0.198632
X0_T.cell.CD4__PTGES3	PTGES3	CD4+ T cells (Cluster 0)	Factor1	0.0174994
X0_T.cell.CD4__PTMA	PTMA	CD4+ T cells (Cluster 0)	Factor1	-0.430686
X0_T.cell.CD4__PTP4A2	PTP4A2	CD4+ T cells (Cluster 0)	Factor1	0.166076
X0_T.cell.CD4__PTPRC	PTPRC	CD4+ T cells (Cluster 0)	Factor1	0.0688899
X0_T.cell.CD4__RABAC1	RABAC1	CD4+ T cells (Cluster 0)	Factor1	0.289839
X0_T.cell.CD4__RAC2	RAC2	CD4+ T cells (Cluster 0)	Factor1	0.47947
X0_T.cell.CD4__RACK1	RACK1	CD4+ T cells (Cluster 0)	Factor1	0.475701
X0_T.cell.CD4__RAN	RAN	CD4+ T cells (Cluster 0)	Factor1	0.220617
X0_T.cell.CD4__RAP1A	RAP1A	CD4+ T cells (Cluster 0)	Factor1	0.213849
X0_T.cell.CD4__RAP1B	RAP1B	CD4+ T cells (Cluster 0)	Factor1	-0.108814
X0_T.cell.CD4__RARRES3	RARRES3	CD4+ T cells (Cluster 0)	Factor1	0.475187
X0_T.cell.CD4__RBM25	RBM25	CD4+ T cells (Cluster 0)	Factor1	-0.375837
X0_T.cell.CD4__RBM3	RBM3	CD4+ T cells (Cluster 0)	Factor1	-0.0027806
X0_T.cell.CD4__RBM39	RBM39	CD4+ T cells (Cluster 0)	Factor1	-0.113572
X0_T.cell.CD4__RBM8A	RBM8A	CD4+ T cells (Cluster 0)	Factor1	-0.143573
X0_T.cell.CD4__RBMX	RBMX	CD4+ T cells (Cluster 0)	Factor1	-0.196737
X0_T.cell.CD4__RBX1	RBX1	CD4+ T cells (Cluster 0)	Factor1	-0.0398541
X0_T.cell.CD4__RCAN3	RCAN3	CD4+ T cells (Cluster 0)	Factor1	0.0519505
X0_T.cell.CD4__REX1BD	REX1BD	CD4+ T cells (Cluster 0)	Factor1	0.319972
X0_T.cell.CD4__RGCC	RGCC	CD4+ T cells (Cluster 0)	Factor1	-0.397032
X0_T.cell.CD4__RGS1	RGS1	CD4+ T cells (Cluster 0)	Factor1	-0.0450378
X0_T.cell.CD4__RGS10	RGS10	CD4+ T cells (Cluster 0)	Factor1	0.358173
X0_T.cell.CD4__RHOA	RHOA	CD4+ T cells (Cluster 0)	Factor1	0.315959
X0_T.cell.CD4__RIPOR2	RIPOR2	CD4+ T cells (Cluster 0)	Factor1	0.0279174
X0_T.cell.CD4__RNASET2	RNASET2	CD4+ T cells (Cluster 0)	Factor1	0.118783
X0_T.cell.CD4__RNF125	RNF125	CD4+ T cells (Cluster 0)	Factor1	-0.455567
X0_T.cell.CD4__RNF213	RNF213	CD4+ T cells (Cluster 0)	Factor1	0.0280482
X0_T.cell.CD4__RNMT	RNMT	CD4+ T cells (Cluster 0)	Factor1	-0.338073
X0_T.cell.CD4__RORA	RORA	CD4+ T cells (Cluster 0)	Factor1	-0.30434
X0_T.cell.CD4__RSL1D1	RSL1D1	CD4+ T cells (Cluster 0)	Factor1	-0.0376508
X0_T.cell.CD4__RSL24D1	RSL24D1	CD4+ T cells (Cluster 0)	Factor1	-0.241054
X0_T.cell.CD4__RSRC2	RSRC2	CD4+ T cells (Cluster 0)	Factor1	-0.405094
X0_T.cell.CD4__RSRP1	RSRP1	CD4+ T cells (Cluster 0)	Factor1	0.0989037
X0_T.cell.CD4__RTRAF	RTRAF	CD4+ T cells (Cluster 0)	Factor1	0.117878
X0_T.cell.CD4__RWDD1	RWDD1	CD4+ T cells (Cluster 0)	Factor1	0.106518
X0_T.cell.CD4__S100A10	S100A10	CD4+ T cells (Cluster 0)	Factor1	0.215344
X0_T.cell.CD4__S100A11	S100A11	CD4+ T cells (Cluster 0)	Factor1	0.107033
X0_T.cell.CD4__S100A4	S100A4	CD4+ T cells (Cluster 0)	Factor1	0.140281
X0_T.cell.CD4__S100A6	S100A6	CD4+ T cells (Cluster 0)	Factor1	0.29202
X0_T.cell.CD4__SAMSN1	SAMSN1	CD4+ T cells (Cluster 0)	Factor1	-0.311651
X0_T.cell.CD4__SAP18	SAP18	CD4+ T cells (Cluster 0)	Factor1	-0.146267
X0_T.cell.CD4__SARAF	SARAF	CD4+ T cells (Cluster 0)	Factor1	0.100765
X0_T.cell.CD4__SAT1	SAT1	CD4+ T cells (Cluster 0)	Factor1	-0.297028
X0_T.cell.CD4__SBDS	SBDS	CD4+ T cells (Cluster 0)	Factor1	0.0666918
X0_T.cell.CD4__SCAF11	SCAF11	CD4+ T cells (Cluster 0)	Factor1	0.0436455
X0_T.cell.CD4__SCAND1	SCAND1	CD4+ T cells (Cluster 0)	Factor1	0.197381
X0_T.cell.CD4__SEC61B	SEC61B	CD4+ T cells (Cluster 0)	Factor1	0.111089
X0_T.cell.CD4__SEC61G	SEC61G	CD4+ T cells (Cluster 0)	Factor1	-0.0637278
X0_T.cell.CD4__SEC62	SEC62	CD4+ T cells (Cluster 0)	Factor1	0.116951
X0_T.cell.CD4__SELENOF	SELENOF	CD4+ T cells (Cluster 0)	Factor1	-0.0391118
X0_T.cell.CD4__SELENOK	SELENOK	CD4+ T cells (Cluster 0)	Factor1	-0.279071
X0_T.cell.CD4__SELENOW	SELENOW	CD4+ T cells (Cluster 0)	Factor1	0.171073
X0_T.cell.CD4__SELL	SELL	CD4+ T cells (Cluster 0)	Factor1	0.199376
X0_T.cell.CD4__SEPT6	2006-09-01	CD4+ T cells (Cluster 0)	Factor1	0.180506
X0_T.cell.CD4__SEPT7	2007-09-01	CD4+ T cells (Cluster 0)	Factor1	0.231285
X0_T.cell.CD4__SEPT9	2009-09-01	CD4+ T cells (Cluster 0)	Factor1	0.110508
X0_T.cell.CD4__SERBP1	SERBP1	CD4+ T cells (Cluster 0)	Factor1	0.0140348
X0_T.cell.CD4__SERF2	SERF2	CD4+ T cells (Cluster 0)	Factor1	0.258993
X0_T.cell.CD4__SERP1	SERP1	CD4+ T cells (Cluster 0)	Factor1	0.0639215
X0_T.cell.CD4__SERTAD1	SERTAD1	CD4+ T cells (Cluster 0)	Factor1	-0.183874
X0_T.cell.CD4__SET	SET	CD4+ T cells (Cluster 0)	Factor1	0.149733
X0_T.cell.CD4__SF1	SF1	CD4+ T cells (Cluster 0)	Factor1	0.0196579
X0_T.cell.CD4__SF3B1	SF3B1	CD4+ T cells (Cluster 0)	Factor1	-0.133804
X0_T.cell.CD4__SF3B5	SF3B5	CD4+ T cells (Cluster 0)	Factor1	-0.0750408
X0_T.cell.CD4__SF3B6	SF3B6	CD4+ T cells (Cluster 0)	Factor1	-0.00969619
X0_T.cell.CD4__SFPQ	SFPQ	CD4+ T cells (Cluster 0)	Factor1	-0.410261
X0_T.cell.CD4__SH3BGRL3	SH3BGRL3	CD4+ T cells (Cluster 0)	Factor1	0.315096
X0_T.cell.CD4__SKP1	SKP1	CD4+ T cells (Cluster 0)	Factor1	-0.325364
X0_T.cell.CD4__SLC25A3	SLC25A3	CD4+ T cells (Cluster 0)	Factor1	-0.00547745
X0_T.cell.CD4__SLC25A5	SLC25A5	CD4+ T cells (Cluster 0)	Factor1	0.0459285
X0_T.cell.CD4__SLC25A6	SLC25A6	CD4+ T cells (Cluster 0)	Factor1	0.33501
X0_T.cell.CD4__SLC2A3	SLC2A3	CD4+ T cells (Cluster 0)	Factor1	-0.312411
X0_T.cell.CD4__SLC38A1	SLC38A1	CD4+ T cells (Cluster 0)	Factor1	-0.245881
X0_T.cell.CD4__SLC38A2	SLC38A2	CD4+ T cells (Cluster 0)	Factor1	-0.493438
X0_T.cell.CD4__SLFN5	SLFN5	CD4+ T cells (Cluster 0)	Factor1	0.101007
X0_T.cell.CD4__SMAP2	SMAP2	CD4+ T cells (Cluster 0)	Factor1	0.0554847
X0_T.cell.CD4__SMCHD1	SMCHD1	CD4+ T cells (Cluster 0)	Factor1	0.0891779
X0_T.cell.CD4__SMDT1	SMDT1	CD4+ T cells (Cluster 0)	Factor1	0.175455
X0_T.cell.CD4__SMIM26	SMIM26	CD4+ T cells (Cluster 0)	Factor1	0.0233333
X0_T.cell.CD4__SNHG12	SNHG12	CD4+ T cells (Cluster 0)	Factor1	-0.314913
X0_T.cell.CD4__SNHG15	SNHG15	CD4+ T cells (Cluster 0)	Factor1	-0.164008
X0_T.cell.CD4__SNHG7	SNHG7	CD4+ T cells (Cluster 0)	Factor1	-0.0424845
X0_T.cell.CD4__SNHG8	SNHG8	CD4+ T cells (Cluster 0)	Factor1	0.0339705
X0_T.cell.CD4__SNRPB	SNRPB	CD4+ T cells (Cluster 0)	Factor1	0.110994
X0_T.cell.CD4__SNRPB2	SNRPB2	CD4+ T cells (Cluster 0)	Factor1	-0.122899
[truncated: 263,641+ more rows]

## Sheet: TABLE9
pathway	factor	pval_adj	view	enrichment	name
R-HSA-1059683	Factor1	0.00282254	complete	all	Interleukin-6 signaling
R-HSA-1059683	Factor5	0.044321	complete	positive	Interleukin-6 signaling
R-HSA-1059683	Factor2	0.000576873	complete	positive	Interleukin-6 signaling
R-HSA-1168372	Factor5	3.92486e-16	complete	negative	Downstream signaling events of B Cell Receptor (BCR)
R-HSA-1168372	Factor2	0.000860919	complete	negative	Downstream signaling events of B Cell Receptor (BCR)
R-HSA-1168372	Factor1	5.8152e-07	complete	all	Downstream signaling events of B Cell Receptor (BCR)
R-HSA-1168372	Factor2	1.18359e-07	complete	all	Downstream signaling events of B Cell Receptor (BCR)
R-HSA-1169091	Factor1	1.21922e-07	complete	all	Activation of NF-kappaB in B cells
R-HSA-1169091	Factor5	0.0148346	complete	all	Activation of NF-kappaB in B cells
R-HSA-1169091	Factor2	1.57668e-07	complete	all	Activation of NF-kappaB in B cells
R-HSA-1169091	Factor1	0.000849354	complete	positive	Activation of NF-kappaB in B cells
R-HSA-1169091	Factor5	9.45893e-16	complete	negative	Activation of NF-kappaB in B cells
R-HSA-1169091	Factor2	7.8067e-06	complete	negative	Activation of NF-kappaB in B cells
R-HSA-1169091	Factor3	0.0400156	complete	positive	Activation of NF-kappaB in B cells
R-HSA-1169092	Factor2	0.0356961	complete	all	Activation of RAS in B cells
R-HSA-1169092	Factor2	0.010078	complete	positive	Activation of RAS in B cells
R-HSA-1169408	Factor1	0.000473	complete	all	ISG15 antiviral mechanism
R-HSA-1169408	Factor1	9.17038e-15	complete	negative	ISG15 antiviral mechanism
R-HSA-1169408	Factor2	1.44938e-05	complete	all	ISG15 antiviral mechanism
R-HSA-1169408	Factor5	1.05177e-06	complete	negative	ISG15 antiviral mechanism
R-HSA-1169408	Factor5	0.0242575	complete	all	ISG15 antiviral mechanism
R-HSA-1169408	Factor2	3.95487e-05	complete	negative	ISG15 antiviral mechanism
R-HSA-1169410	Factor2	9.66462e-06	complete	all	Antiviral mechanism by IFN-stimulated genes
R-HSA-1169410	Factor5	0.0209934	complete	all	Antiviral mechanism by IFN-stimulated genes
R-HSA-1169410	Factor1	2.64811e-14	complete	negative	Antiviral mechanism by IFN-stimulated genes
R-HSA-1169410	Factor5	3.00226e-05	complete	negative	Antiviral mechanism by IFN-stimulated genes
R-HSA-1169410	Factor2	2.92626e-06	complete	negative	Antiviral mechanism by IFN-stimulated genes
R-HSA-1169410	Factor1	0.00967904	complete	all	Antiviral mechanism by IFN-stimulated genes
R-HSA-1222556	Factor3	1.22832e-05	complete	negative	ROS and RNS production in phagocytes
R-HSA-1222556	Factor1	1.33819e-12	complete	positive	ROS and RNS production in phagocytes
R-HSA-1222556	Factor3	0.0127154	complete	all	ROS and RNS production in phagocytes
R-HSA-1222556	Factor2	0.010078	complete	positive	ROS and RNS production in phagocytes
R-HSA-1222556	Factor5	1.43632e-10	complete	negative	ROS and RNS production in phagocytes
R-HSA-1236973	Factor1	4.30797e-11	complete	positive	Cross-presentation of particulate exogenous antigens (phagosomes)
R-HSA-1236973	Factor3	6.56043e-06	complete	negative	Cross-presentation of particulate exogenous antigens (phagosomes)
R-HSA-1236973	Factor1	5.7649e-05	complete	all	Cross-presentation of particulate exogenous antigens (phagosomes)
R-HSA-1236973	Factor5	0.000512552	complete	negative	Cross-presentation of particulate exogenous antigens (phagosomes)
R-HSA-5686938	Factor4	5.96649e-09	complete	positive	Regulation of TLR by endogenous ligand
R-HSA-1236974	Factor5	4.09626e-23	complete	negative	ER-Phagosome pathway
R-HSA-1236974	Factor1	0.000774622	complete	positive	ER-Phagosome pathway
R-HSA-1236974	Factor2	3.67872e-07	complete	all	ER-Phagosome pathway
R-HSA-2871809	Factor4	9.80832e-05	complete	positive	FCERI mediated Ca+2 mobilization
R-HSA-1236975	Factor1	0.043458	complete	all	Antigen processing-Cross presentation
R-HSA-1236975	Factor2	9.20751e-05	complete	all	Antigen processing-Cross presentation
R-HSA-1236975	Factor1	1.53778e-08	complete	positive	Antigen processing-Cross presentation
R-HSA-1236975	Factor5	4.09626e-23	complete	negative	Antigen processing-Cross presentation
R-HSA-5607763	Factor4	9.80832e-05	complete	positive	CLEC7A (Dectin-1) induces NFAT activation
R-HSA-1236977	Factor3	0.00535705	complete	negative	Endosomal/Vacuolar pathway
R-HSA-1236978	Factor1	1.4844e-06	complete	all	Cross-presentation of soluble exogenous antigens (endosomes)
R-HSA-1236978	Factor1	2.95358e-25	complete	positive	Cross-presentation of soluble exogenous antigens (endosomes)
R-HSA-1236978	Factor5	6.62358e-13	complete	negative	Cross-presentation of soluble exogenous antigens (endosomes)
R-HSA-1236978	Factor2	0.000200392	complete	negative	Cross-presentation of soluble exogenous antigens (endosomes)
R-HSA-1266695	Factor2	0.00135199	complete	positive	Interleukin-7 signaling
R-HSA-1280215	Factor2	1.22103e-06	complete	all	Cytokine Signaling in Immune system
R-HSA-1280215	Factor5	1.06949e-07	complete	negative	Cytokine Signaling in Immune system
R-HSA-1280215	Factor3	0.0402466	complete	negative	Cytokine Signaling in Immune system
R-HSA-1280218	Factor1	0.0151522	complete	all	Adaptive Immune System
R-HSA-1280218	Factor1	0.00713465	complete	positive	Adaptive Immune System
R-HSA-1280218	Factor5	4.47968e-13	complete	negative	Adaptive Immune System
R-HSA-1280218	Factor3	0.00435438	complete	negative	Adaptive Immune System
R-HSA-6799990	Factor4	9.80832e-05	complete	positive	Metal sequestration by antimicrobial proteins
R-HSA-1280218	Factor2	4.62934e-10	complete	all	Adaptive Immune System
R-HSA-1280218	Factor2	0.00229125	complete	negative	Adaptive Immune System
R-HSA-1462054	Factor1	0.0144441	complete	all	Alpha-defensins
R-HSA-1606322	Factor2	0.0020721	complete	negative	ZBP1(DAI) mediated induction of type I IFNs
R-HSA-1606322	Factor3	0.0400156	complete	positive	ZBP1(DAI) mediated induction of type I IFNs
R-HSA-166016	Factor2	0.00229357	complete	positive	Toll Like Receptor 4 (TLR4) Cascade
R-HSA-166016	Factor5	0.000930585	complete	negative	Toll Like Receptor 4 (TLR4) Cascade
R-HSA-166016	Factor2	5.45425e-17	complete	all	Toll Like Receptor 4 (TLR4) Cascade
R-HSA-166016	Factor1	1.35065e-05	complete	negative	Toll Like Receptor 4 (TLR4) Cascade
R-HSA-1236975	Factor4	0.000102432	complete	positive	Antigen processing-Cross presentation
R-HSA-166020	Factor5	0.0444515	complete	negative	Transfer of LPS from LBP carrier to CD14
R-HSA-166058	Factor1	0.00113611	complete	all	MyD88:MAL(TIRAP) cascade initiated on plasma membrane
R-HSA-166058	Factor1	1.21921e-07	complete	negative	MyD88:MAL(TIRAP) cascade initiated on plasma membrane
R-HSA-166058	Factor2	4.32489e-17	complete	all	MyD88:MAL(TIRAP) cascade initiated on plasma membrane
R-HSA-166058	Factor5	8.76099e-06	complete	negative	MyD88:MAL(TIRAP) cascade initiated on plasma membrane
R-HSA-166058	Factor2	0.000963739	complete	positive	MyD88:MAL(TIRAP) cascade initiated on plasma membrane
R-HSA-166166	Factor5	0.000751281	complete	negative	MyD88-independent TLR4 cascade
R-HSA-166166	Factor2	0.00992262	complete	positive	MyD88-independent TLR4 cascade
R-HSA-166166	Factor1	6.65327e-10	complete	negative	MyD88-independent TLR4 cascade
R-HSA-166166	Factor2	1.03737e-14	complete	all	MyD88-independent TLR4 cascade
R-HSA-166658	Factor5	0.00231843	complete	all	Complement cascade
R-HSA-166658	Factor1	2.79534e-05	complete	all	Complement cascade
R-HSA-166658	Factor2	9.20751e-05	complete	all	Complement cascade
R-HSA-166658	Factor3	0.0127098	complete	positive	Complement cascade
R-HSA-166662	Factor5	0.0165844	complete	all	Lectin pathway of complement activation
R-HSA-166662	Factor1	0.0121225	complete	all	Lectin pathway of complement activation
R-HSA-166663	Factor1	0.00690196	complete	all	Initial triggering of complement
R-HSA-166663	Factor1	0.0285561	complete	positive	Initial triggering of complement
R-HSA-1236974	Factor4	0.000109478	complete	positive	ER-Phagosome pathway
R-HSA-166663	Factor5	0.0193901	complete	all	Initial triggering of complement
R-HSA-166663	Factor2	0.0117602	complete	negative	Initial triggering of complement
R-HSA-1280218	Factor4	0.000109478	complete	positive	Adaptive Immune System
R-HSA-166665	Factor3	0.0029573	complete	positive	Terminal pathway of complement
R-HSA-166665	Factor1	0.000406579	complete	all	Terminal pathway of complement
R-HSA-166665	Factor2	0.0289243	complete	all	Terminal pathway of complement
R-HSA-166786	Factor5	0.027477	complete	all	Creation of C4 and C2 activators
R-HSA-166786	Factor1	0.000102027	complete	all	Creation of C4 and C2 activators
R-HSA-168138	Factor2	0.0425853	complete	positive	Toll Like Receptor 9 (TLR9) Cascade
R-HSA-168138	Factor5	0.0275226	complete	all	Toll Like Receptor 9 (TLR9) Cascade
R-HSA-168138	Factor5	0.000512552	complete	negative	Toll Like Receptor 9 (TLR9) Cascade
R-HSA-168138	Factor2	1.73514e-16	complete	all	Toll Like Receptor 9 (TLR9) Cascade
R-HSA-168138	Factor1	1.70079e-09	complete	negative	Toll Like Receptor 9 (TLR9) Cascade
R-HSA-168142	Factor2	0.0264883	complete	negative	Toll Like Receptor 10 (TLR10) Cascade
R-HSA-168142	Factor1	4.70467e-11	complete	negative	Toll Like Receptor 10 (TLR10) Cascade
R-HSA-168142	Factor5	0.0275226	complete	all	Toll Like Receptor 10 (TLR10) Cascade
R-HSA-168142	Factor2	1.73514e-16	complete	all	Toll Like Receptor 10 (TLR10) Cascade
R-HSA-168142	Factor5	0.00202854	complete	negative	Toll Like Receptor 10 (TLR10) Cascade
R-HSA-168164	Factor2	1.19725e-14	complete	all	Toll Like Receptor 3 (TLR3) Cascade
R-HSA-168164	Factor1	2.1066e-11	complete	negative	Toll Like Receptor 3 (TLR3) Cascade
R-HSA-168164	Factor5	0.00267578	complete	negative	Toll Like Receptor 3 (TLR3) Cascade
R-HSA-168164	Factor2	0.0306341	complete	positive	Toll Like Receptor 3 (TLR3) Cascade
R-HSA-168176	Factor2	1.73514e-16	complete	all	Toll Like Receptor 5 (TLR5) Cascade
R-HSA-168176	Factor2	0.0264883	complete	negative	Toll Like Receptor 5 (TLR5) Cascade
R-HSA-168176	Factor1	4.70467e-11	complete	negative	Toll Like Receptor 5 (TLR5) Cascade
R-HSA-168176	Factor5	0.0275226	complete	all	Toll Like Receptor 5 (TLR5) Cascade
R-HSA-168176	Factor5	0.00202854	complete	negative	Toll Like Receptor 5 (TLR5) Cascade
R-HSA-168179	Factor2	0.000963739	complete	positive	Toll Like Receptor TLR1:TLR2 Cascade
R-HSA-168179	Factor2	4.32489e-17	complete	all	Toll Like Receptor TLR1:TLR2 Cascade
R-HSA-168179	Factor1	1.21921e-07	complete	negative	Toll Like Receptor TLR1:TLR2 Cascade
R-HSA-168179	Factor1	0.00113611	complete	all	Toll Like Receptor TLR1:TLR2 Cascade
R-HSA-168179	Factor5	8.76099e-06	complete	negative	Toll Like Receptor TLR1:TLR2 Cascade
R-HSA-168181	Factor2	0.0465837	complete	positive	Toll Like Receptor 7/8 (TLR7/8) Cascade
R-HSA-168181	Factor5	0.000470121	complete	negative	Toll Like Receptor 7/8 (TLR7/8) Cascade
R-HSA-168181	Factor5	0.0300906	complete	all	Toll Like Receptor 7/8 (TLR7/8) Cascade
R-HSA-168181	Factor1	2.43727e-09	complete	negative	Toll Like Receptor 7/8 (TLR7/8) Cascade
R-HSA-168181	Factor2	3.84543e-16	complete	all	Toll Like Receptor 7/8 (TLR7/8) Cascade
R-HSA-168188	Factor2	0.000963739	complete	positive	Toll Like Receptor TLR6:TLR2 Cascade
R-HSA-168188	Factor1	1.21921e-07	complete	negative	Toll Like Receptor TLR6:TLR2 Cascade
R-HSA-168188	Factor2	4.32489e-17	complete	all	Toll Like Receptor TLR6:TLR2 Cascade
R-HSA-168188	Factor5	8.76099e-06	complete	negative	Toll Like Receptor TLR6:TLR2 Cascade
R-HSA-168188	Factor1	0.00113611	complete	all	Toll Like Receptor TLR6:TLR2 Cascade
R-HSA-168249	Factor3	3.2134e-11	complete	negative	Innate Immune System
R-HSA-168256	Factor4	0.00023159	complete	positive	Immune System
R-HSA-168249	Factor2	0.00357406	complete	all	Innate Immune System
R-HSA-168249	Factor5	8.2342e-18	complete	negative	Innate Immune System
R-HSA-168249	Factor1	2.48427e-05	complete	positive	Innate Immune System
R-HSA-168249	Factor2	0.000594858	complete	positive	Innate Immune System
R-HSA-8950505	Factor4	0.00023159	complete	positive	Gene and protein expression by JAK-STAT signaling after Interleukin-12 stimulation
R-HSA-168256	Factor1	0.00945599	complete	all	Immune System
R-HSA-168256	Factor3	7.47068e-16	complete	negative	Immune System
R-HSA-168256	Factor1	0.0276239	complete	positive	Immune System
R-HSA-168256	Factor2	4.65671e-05	complete	all	Immune System
R-HSA-168256	Factor2	0.0119354	complete	positive	Immune System
R-HSA-168256	Factor5	2.54258e-18	complete	negative	Immune System
R-HSA-168638	Factor5	0.00996883	complete	negative	NOD1/2 Signaling Pathway
R-HSA-168638	Factor2	2.01266e-06	complete	all	NOD1/2 Signaling Pathway
R-HSA-168638	Factor5	0.00231843	complete	all	NOD1/2 Signaling Pathway
R-HSA-168638	Factor1	4.65179e-10	complete	negative	NOD1/2 Signaling Pathway
R-HSA-168643	Factor2	1.60954e-07	complete	all	Nucleotide-binding domain, leucine rich repeat containing receptor (NLR) signaling pathways
R-HSA-168643	Factor1	9.841e-09	complete	negative	Nucleotide-binding domain, leucine rich repeat containing receptor (NLR) signaling pathways
R-HSA-168643	Factor2	0.0370574	complete	negative	Nucleotide-binding domain, leucine rich repeat containing receptor (NLR) signaling pathways
R-HSA-168643	Factor5	2.63871e-07	complete	negative	Nucleotide-binding domain, leucine rich repeat containing receptor (NLR) signaling pathways
R-HSA-168643	Factor1	0.00585756	complete	all	Nucleotide-binding domain, leucine rich repeat containing receptor (NLR) signaling pathways
R-HSA-168643	Factor5	2.27348e-05	complete	all	Nucleotide-binding domain, leucine rich repeat containing receptor (NLR) signaling pathways
R-HSA-168898	Factor2	0.00992262	complete	positive	Toll-like Receptor Cascades
R-HSA-168898	Factor1	0.000426602	complete	negative	Toll-like Receptor Cascades
R-HSA-168898	Factor1	0.0246131	complete	all	Toll-like Receptor Cascades
R-HSA-168898	Factor2	7.02144e-14	complete	all	Toll-like Receptor Cascades
R-HSA-168898	Factor5	0.00357288	complete	negative	Toll-like Receptor Cascades
R-HSA-168927	Factor1	6.17664e-08	complete	negative	TICAM1, RIP1-mediated IKK complex recruitment
R-HSA-168927	Factor2	2.65106e-09	complete	all	TICAM1, RIP1-mediated IKK complex recruitment
R-HSA-983169	Factor4	0.00023159	complete	positive	Class I MHC mediated antigen processing & presentation
R-HSA-168927	Factor5	1.39533e-05	complete	negative	TICAM1, RIP1-mediated IKK complex recruitment
R-HSA-168928	Factor2	2.50332e-09	complete	all	DDX58/IFIH1-mediated induction of interferon-alpha/beta
R-HSA-168928	Factor1	9.75049e-23	complete	negative	DDX58/IFIH1-mediated induction of interferon-alpha/beta
R-HSA-168928	Factor5	0.00231843	complete	all	DDX58/IFIH1-mediated induction of interferon-alpha/beta
R-HSA-168928	Factor3	0.0400156	complete	positive	DDX58/IFIH1-mediated induction of interferon-alpha/beta
R-HSA-168928	Factor5	0.0321056	complete	negative	DDX58/IFIH1-mediated induction of interferon-alpha/beta
R-HSA-168928	Factor1	0.0040891	complete	all	DDX58/IFIH1-mediated induction of interferon-alpha/beta
R-HSA-173623	Factor1	0.00219151	complete	all	Classical antibody-mediated complement activation
R-HSA-9020591	Factor4	0.000549159	complete	positive	Interleukin-12 signaling
R-HSA-173736	Factor1	0.00225822	complete	positive	Alternative complement activation
R-HSA-909733	Factor4	0.000839308	complete	positive	Interferon alpha/beta signaling
R-HSA-173736	Factor2	0.00127868	complete	negative	Alternative complement activation
R-HSA-173736	Factor4	0.00110152	complete	negative	Alternative complement activation
R-HSA-1810476	Factor2	0.0020721	complete	negative	RIP-mediated NFkB activation via ZBP1
R-HSA-1810476	Factor3	0.0400156	complete	positive	RIP-mediated NFkB activation via ZBP1
R-HSA-181438	Factor5	8.76099e-06	complete	negative	Toll Like Receptor 2 (TLR2) Cascade
R-HSA-181438	Factor1	1.21921e-07	complete	negative	Toll Like Receptor 2 (TLR2) Cascade
R-HSA-181438	Factor2	4.32489e-17	complete	all	Toll Like Receptor 2 (TLR2) Cascade
R-HSA-181438	Factor2	0.000963739	complete	positive	Toll Like Receptor 2 (TLR2) Cascade
R-HSA-181438	Factor1	0.00113611	complete	all	Toll Like Receptor 2 (TLR2) Cascade
R-HSA-1834941	Factor1	0.00218963	complete	positive	STING mediated induction of host immune responses
R-HSA-1834941	Factor3	5.10474e-06	complete	negative	STING mediated induction of host immune responses
R-HSA-1834949	Factor2	0.00270146	complete	negative	Cytosolic sensors of pathogen-associated DNA
R-HSA-1834949	Factor2	0.00222057	complete	all	Cytosolic sensors of pathogen-associated DNA
R-HSA-1834949	Factor1	0.000928241	complete	negative	Cytosolic sensors of pathogen-associated DNA
R-HSA-1834949	Factor5	0.000461438	complete	negative	Cytosolic sensors of pathogen-associated DNA
R-HSA-198753	Factor1	0.0320074	complete	all	ERK/MAPK targets
R-HSA-198753	Factor3	0.00153398	complete	negative	ERK/MAPK targets
R-HSA-198933	Factor1	5.91392e-10	complete	positive	Immunoregulatory interactions between a Lymphoid and a non-Lymphoid cell
R-HSA-198933	Factor3	0.000118358	complete	negative	Immunoregulatory interactions between a Lymphoid and a non-Lymphoid cell
R-HSA-198933	Factor5	0.0165844	complete	all	Immunoregulatory interactions between a Lymphoid and a non-Lymphoid cell
R-HSA-202403	Factor5	1.41441e-08	complete	negative	TCR signaling
R-HSA-202403	Factor3	0.0054127	complete	all	TCR signaling
R-HSA-202403	Factor1	2.09278e-07	complete	all	TCR signaling
R-HSA-202403	Factor3	0.000181598	complete	negative	TCR signaling
R-HSA-202403	Factor1	3.07081e-12	complete	positive	TCR signaling
R-HSA-202403	Factor2	1.94486e-06	complete	all	TCR signaling
R-HSA-202403	Factor2	1.80915e-05	complete	negative	TCR signaling
R-HSA-202424	Factor2	0.000214404	complete	negative	Downstream TCR signaling
R-HSA-202424	Factor2	5.48625e-06	complete	all	Downstream TCR signaling
R-HSA-202424	Factor1	6.57384e-12	complete	positive	Downstream TCR signaling
R-HSA-202424	Factor5	7.9066e-17	complete	negative	Downstream TCR signaling
R-HSA-202424	Factor1	3.81572e-09	complete	all	Downstream TCR signaling
R-HSA-202427	Factor1	1.36529e-05	complete	positive	Phosphorylation of CD3 and TCR zeta chains
R-HSA-202427	Factor3	1.10417e-05	complete	all	Phosphorylation of CD3 and TCR zeta chains
R-HSA-202427	Factor3	7.85025e-18	complete	negative	Phosphorylation of CD3 and TCR zeta chains
R-HSA-202427	Factor1	0.0396397	complete	all	Phosphorylation of CD3 and TCR zeta chains
R-HSA-202427	Factor2	0.0216084	complete	positive	Phosphorylation of CD3 and TCR zeta chains
R-HSA-202430	Factor1	8.21112e-12	complete	positive	Translocation of ZAP-70 to Immunological synapse
R-HSA-202430	Factor3	1.8856e-08	complete	negative	Translocation of ZAP-70 to Immunological synapse
R-HSA-202430	Factor1	1.84869e-05	complete	all	Translocation of ZAP-70 to Immunological synapse
R-HSA-202433	Factor1	2.64737e-11	complete	positive	Generation of second messenger molecules
R-HSA-202433	Factor2	0.00136052	complete	negative	Generation of second messenger molecules
R-HSA-202433	Factor3	9.2104e-15	complete	negative	Generation of second messenger molecules
R-HSA-202433	Factor3	0.00352154	complete	all	Generation of second messenger molecules
R-HSA-202433	Factor1	0.000406579	complete	all	Generation of second messenger molecules
R-HSA-2025928	Factor5	0.0242652	complete	negative	Calcineurin activates NFAT
R-HSA-2025928	Factor1	0.0206406	complete	negative	Calcineurin activates NFAT
R-HSA-166020	Factor4	0.00434513	complete	positive	Transfer of LPS from LBP carrier to CD14
R-HSA-202670	Factor1	0.0475985	complete	negative	ERKs are inactivated
R-HSA-202670	Factor3	0.0417756	complete	negative	ERKs are inactivated
R-HSA-202670	Factor2	0.0294431	complete	positive	ERKs are inactivated
R-HSA-2029480	Factor3	2.65406e-11	complete	negative	Fcgamma receptor (FCGR) dependent phagocytosis
R-HSA-2029480	Factor5	0.0043127	complete	negative	Fcgamma receptor (FCGR) dependent phagocytosis
R-HSA-2029480	Factor2	0.0391084	complete	positive	Fcgamma receptor (FCGR) dependent phagocytosis
R-HSA-2029480	Factor5	0.0275226	complete	all	Fcgamma receptor (FCGR) dependent phagocytosis
R-HSA-2029480	Factor1	0.0133878	complete	positive	Fcgamma receptor (FCGR) dependent phagocytosis
R-HSA-2029481	Factor3	9.30165e-05	complete	negative	FCGR activation
R-HSA-2029482	Factor1	0.0106393	complete	positive	Regulation of actin dynamics for phagocytic cup formation
R-HSA-2029482	Factor5	4.79632e-06	complete	negative	Regulation of actin dynamics for phagocytic cup formation
R-HSA-2029482	Factor2	0.00858506	complete	positive	Regulation of actin dynamics for phagocytic cup formation
R-HSA-2029482	Factor3	4.4154e-13	complete	negative	Regulation of actin dynamics for phagocytic cup formation
R-HSA-2029485	Factor5	0.00763373	complete	positive	Role of phospholipids in phagocytosis
R-HSA-2029485	Factor1	0.000386962	complete	positive	Role of phospholipids in phagocytosis
R-HSA-2132295	Factor5	3.95425e-05	complete	negative	MHC class II antigen presentation
R-HSA-2132295	Factor2	1.80622e-08	complete	negative	MHC class II antigen presentation
R-HSA-2132295	Factor2	2.70836e-05	complete	all	MHC class II antigen presentation
R-HSA-2172127	Factor5	0.00469692	complete	all	DAP12 interactions
R-HSA-2424491	Factor5	0.00728456	complete	all	DAP12 signaling
R-HSA-2454202	Factor5	2.69519e-10	complete	negative	Fc epsilon receptor (FCERI) signaling
R-HSA-2454202	Factor5	0.0300906	complete	all	Fc epsilon receptor (FCERI) signaling
R-HSA-2454202	Factor2	1.46228e-05	complete	negative	Fc epsilon receptor (FCERI) signaling
R-HSA-2454202	Factor1	0.00138453	complete	all	Fc epsilon receptor (FCERI) signaling
R-HSA-2454202	Factor2	6.78549e-05	complete	all	Fc epsilon receptor (FCERI) signaling
R-HSA-2562578	Factor2	0.0255836	complete	positive	TRIF-mediated programmed cell death
R-HSA-2730905	Factor5	0.00154739	complete	positive	Role of LAT2/NTAL/LAB on calcium mobilization
R-HSA-2730905	Factor5	0.0111391	complete	all	Role of LAT2/NTAL/LAB on calcium mobilization
R-HSA-2855086	Factor5	0.0351545	complete	all	Ficolins bind to repetitive carbohydrate structures on the target cell surface
R-HSA-2871796	Factor3	1.9769e-06	complete	negative	FCERI mediated MAPK activation
R-HSA-2871796	Factor5	0.0165844	complete	all	FCERI mediated MAPK activation
R-HSA-2871796	Factor2	0.00329702	complete	negative	FCERI mediated MAPK activation
R-HSA-2871809	Factor1	0.00416055	complete	all	FCERI mediated Ca+2 mobilization
R-HSA-168249	Factor4	0.00455166	complete	positive	Innate Immune System
R-HSA-2871837	Factor2	5.48028e-05	complete	negative	FCERI mediated NF-kB activation
R-HSA-2871837	Factor1	2.26834e-06	complete	all	FCERI mediated NF-kB activation
R-HSA-2871837	Factor2	2.59767e-05	complete	all	FCERI mediated NF-kB activation
R-HSA-2871837	Factor5	1.96421e-18	complete	negative	FCERI mediated NF-kB activation
R-HSA-2871837	Factor1	6.23638e-07	complete	positive	FCERI mediated NF-kB activation
R-HSA-3134963	Factor1	0.00978557	complete	negative	DEx/H-box helicases activate type I IFN and inflammatory cytokines production
R-HSA-3134973	Factor2	0.0162603	complete	positive	LRR FLII-interacting protein 1 (LRRFIP1) activates type I IFN production
R-HSA-3134973	Factor5	0.000173637	complete	positive	LRR FLII-interacting protein 1 (LRRFIP1) activates type I IFN production
R-HSA-3134973	Factor1	0.0481917	complete	all	LRR FLII-interacting protein 1 (LRRFIP1) activates type I IFN production
R-HSA-3134973	Factor1	1.52131e-05	complete	negative	LRR FLII-interacting protein 1 (LRRFIP1) activates type I IFN production
R-HSA-3134975	Factor5	0.0433891	complete	all	Regulation of innate immune responses to cytosolic DNA
R-HSA-3134975	Factor5	1.18917e-08	complete	negative	Regulation of innate immune responses to cytosolic DNA
R-HSA-3134975	Factor1	6.61433e-09	complete	negative	Regulation of innate immune responses to cytosolic DNA
R-HSA-3134975	Factor2	0.000138578	complete	negative	Regulation of innate immune responses to cytosolic DNA
R-HSA-3134975	Factor2	4.61443e-14	complete	all	Regulation of innate immune responses to cytosolic DNA
R-HSA-3270619	Factor3	1.49768e-05	complete	negative	IRF3-mediated induction of type I IFN
R-HSA-3270619	Factor1	0.00165142	complete	positive	IRF3-mediated induction of type I IFN
R-HSA-388841	Factor3	0.0248625	complete	negative	Costimulation by the CD28 family
R-HSA-388841	Factor2	0.010078	complete	positive	Costimulation by the CD28 family
R-HSA-388841	Factor5	0.00306768	complete	positive	Costimulation by the CD28 family
R-HSA-389356	Factor2	0.029687	complete	positive	CD28 co-stimulation
R-HSA-389356	Factor1	0.00317033	complete	all	CD28 co-stimulation
R-HSA-389356	Factor5	0.000101128	complete	positive	CD28 co-stimulation
R-HSA-389357	Factor5	0.0035828	complete	positive	CD28 dependent PI3K/Akt signaling
R-HSA-389357	Factor2	0.041988	complete	positive	CD28 dependent PI3K/Akt signaling
R-HSA-389357	Factor4	0.00730177	complete	negative	CD28 dependent PI3K/Akt signaling
R-HSA-389357	Factor3	0.00829331	complete	all	CD28 dependent PI3K/Akt signaling
R-HSA-389357	Factor1	0.0403425	complete	negative	CD28 dependent PI3K/Akt signaling
R-HSA-389357	Factor3	0.0344848	complete	positive	CD28 dependent PI3K/Akt signaling
R-HSA-389359	Factor1	0.0149908	complete	all	CD28 dependent Vav1 pathway
R-HSA-389513	Factor5	0.0372887	complete	positive	CTLA4 inhibitory signaling
R-HSA-447115	Factor4	0.00855312	complete	positive	Interleukin-12 family signaling
R-HSA-389513	Factor2	0.0425853	complete	positive	CTLA4 inhibitory signaling
R-HSA-389513	Factor1	0.0187281	complete	negative	CTLA4 inhibitory signaling
R-HSA-389948	Factor3	1.62375e-10	complete	negative	PD-1 signaling
R-HSA-389948	Factor1	0.000406579	complete	all	PD-1 signaling
R-HSA-389948	Factor1	1.16337e-11	complete	positive	PD-1 signaling
R-HSA-389948	Factor3	0.025128	complete	all	PD-1 signaling
R-HSA-392517	Factor2	5.0667e-05	complete	positive	Rap1 signalling
R-HSA-392517	Factor3	0.000118358	complete	negative	Rap1 signalling
R-HSA-445989	Factor2	4.32489e-17	complete	all	TAK1 activates NFkB by phosphorylation and activation of IKKs complex
R-HSA-445989	Factor5	0.0249189	complete	all	TAK1 activates NFkB by phosphorylation and activation of IKKs complex
R-HSA-445989	Factor5	2.58385e-05	complete	negative	TAK1 activates NFkB by phosphorylation and activation of IKKs complex
R-HSA-445989	Factor1	5.65549e-07	complete	negative	TAK1 activates NFkB by phosphorylation and activation of IKKs complex
R-HSA-445989	Factor3	0.00624394	complete	positive	TAK1 activates NFkB by phosphorylation and activation of IKKs complex
R-HSA-445989	Factor2	0.00543135	complete	negative	TAK1 activates NFkB by phosphorylation and activation of IKKs complex
R-HSA-446652	Factor1	0.00713465	complete	positive	Interleukin-1 family signaling
R-HSA-446652	Factor2	0.00667197	complete	negative	Interleukin-1 family signaling
R-HSA-446652	Factor2	3.92214e-11	complete	all	Interleukin-1 family signaling
R-HSA-446652	Factor5	6.4504e-16	complete	negative	Interleukin-1 family signaling
R-HSA-447115	Factor2	3.45801e-05	complete	positive	Interleukin-12 family signaling
R-HSA-389513	Factor4	0.010195	complete	negative	CTLA4 inhibitory signaling
R-HSA-447115	Factor1	1.55387e-06	complete	all	Interleukin-12 family signaling
R-HSA-448424	Factor2	8.54204e-13	complete	all	Interleukin-17 signaling
R-HSA-448424	Factor5	0.000629653	complete	negative	Interleukin-17 signaling
R-HSA-448424	Factor2	0.00369186	complete	negative	Interleukin-17 signaling
R-HSA-448424	Factor3	0.00185267	complete	negative	Interleukin-17 signaling
R-HSA-448424	Factor1	8.36939e-12	complete	negative	Interleukin-17 signaling
R-HSA-449147	Factor5	2.68671e-06	complete	negative	Signaling by Interleukins
R-HSA-449147	Factor2	1.94486e-06	complete	all	Signaling by Interleukins
R-HSA-449147	Factor1	0.00585756	complete	all	Signaling by Interleukins
R-HSA-449836	Factor1	0.00334108	complete	all	Other interleukin signaling
R-HSA-449836	Factor5	0.00237303	complete	positive	Other interleukin signaling
R-HSA-449836	Factor2	0.0171314	complete	positive	Other interleukin signaling
R-HSA-450282	Factor3	0.0119658	complete	all	MAPK targets/ Nuclear events mediated by MAP kinases
R-HSA-450282	Factor1	0.00802425	complete	all	MAPK targets/ Nuclear events mediated by MAP kinases
R-HSA-450282	Factor2	0.000479044	complete	all	MAPK targets/ Nuclear events mediated by MAP kinases
R-HSA-450282	Factor2	0.000138578	complete	negative	MAPK targets/ Nuclear events mediated by MAP kinases
R-HSA-450282	Factor3	3.2134e-11	complete	negative	MAPK targets/ Nuclear events mediated by MAP kinases
R-HSA-450294	Factor5	0.000182815	complete	negative	MAP kinase activation
R-HSA-450294	Factor3	0.00603098	complete	negative	MAP kinase activation
R-HSA-450294	Factor1	3.1209e-13	complete	negative	MAP kinase activation
R-HSA-450294	Factor2	0.00142918	complete	negative	MAP kinase activation
R-HSA-450294	Factor2	8.58079e-15	complete	all	MAP kinase activation
R-HSA-450302	Factor2	7.73697e-11	complete	all	activated TAK1 mediates p38 MAPK activation
R-HSA-450302	Factor2	0.00142482	complete	negative	activated TAK1 mediates p38 MAPK activation
R-HSA-450302	Factor1	1.13906e-09	complete	negative	activated TAK1 mediates p38 MAPK activation
R-HSA-450302	Factor5	6.94499e-07	complete	negative	activated TAK1 mediates p38 MAPK activation
R-HSA-450321	Factor5	0.0249189	complete	all	JNK (c-Jun kinases) phosphorylation and activation mediated by activated human TAK1
R-HSA-450321	Factor1	1.53077e-09	complete	negative	JNK (c-Jun kinases) phosphorylation and activation mediated by activated human TAK1
R-HSA-450321	Factor2	1.85222e-15	complete	all	JNK (c-Jun kinases) phosphorylation and activation mediated by activated human TAK1
R-HSA-450321	Factor2	0.000247896	complete	negative	JNK (c-Jun kinases) phosphorylation and activation mediated by activated human TAK1
R-HSA-450321	Factor5	1.00517e-08	complete	negative	JNK (c-Jun kinases) phosphorylation and activation mediated by activated human TAK1
R-HSA-450341	Factor3	5.17378e-10	complete	negative	Activation of the AP-1 family of transcription factors
R-HSA-450341	Factor2	5.16352e-05	complete	negative	Activation of the AP-1 family of transcription factors
R-HSA-450341	Factor2	0.000379954	complete	all	Activation of the AP-1 family of transcription factors
R-HSA-450341	Factor3	0.0205486	complete	all	Activation of the AP-1 family of transcription factors
R-HSA-451927	Factor1	0.0273449	complete	positive	Interleukin-2 family signaling
R-HSA-451927	Factor1	0.00835716	complete	all	Interleukin-2 family signaling
R-HSA-451927	Factor5	0.0496747	complete	positive	Interleukin-2 family signaling
R-HSA-512988	Factor2	0.00199391	complete	all	Interleukin-3, Interleukin-5 and GM-CSF signaling
R-HSA-512988	Factor1	0.000658258	complete	negative	Interleukin-3, Interleukin-5 and GM-CSF signaling
R-HSA-5607761	Factor5	8.85803e-22	complete	negative	Dectin-1 mediated noncanonical NF-kB signaling
R-HSA-5607761	Factor1	1.03073e-06	complete	positive	Dectin-1 mediated noncanonical NF-kB signaling
R-HSA-5607761	Factor2	3.41771e-05	complete	negative	Dectin-1 mediated noncanonical NF-kB signaling
R-HSA-5607761	Factor2	7.16897e-08	complete	all	Dectin-1 mediated noncanonical NF-kB signaling
R-HSA-5607761	Factor1	1.128e-07	complete	all	Dectin-1 mediated noncanonical NF-kB signaling
R-HSA-173736	Factor4	0.0137486	complete	all	Alternative complement activation
R-HSA-5607763	Factor1	0.0347135	complete	all	CLEC7A (Dectin-1) induces NFAT activation
R-HSA-5607763	Factor1	5.8941e-06	complete	negative	CLEC7A (Dectin-1) induces NFAT activation
R-HSA-5607764	Factor2	9.29921e-07	complete	negative	CLEC7A (Dectin-1) signaling
R-HSA-5607764	Factor1	1.128e-07	complete	all	CLEC7A (Dectin-1) signaling
R-HSA-5607764	Factor1	0.000105856	complete	positive	CLEC7A (Dectin-1) signaling
R-HSA-5607764	Factor5	2.03436e-13	complete	negative	CLEC7A (Dectin-1) signaling
R-HSA-5607764	Factor2	1.77219e-06	complete	all	CLEC7A (Dectin-1) signaling
R-HSA-5621480	Factor1	0.0107557	complete	positive	Dectin-2 family
R-HSA-5621480	Factor5	0.00280462	complete	positive	Dectin-2 family
R-HSA-5621480	Factor5	0.00231843	complete	all	Dectin-2 family
R-HSA-5621481	Factor2	0.0014087	complete	all	C-type lectin receptors (CLRs)
R-HSA-5621481	Factor2	5.16352e-05	complete	negative	C-type lectin receptors (CLRs)
R-HSA-5621481	Factor1	4.85264e-05	complete	positive	C-type lectin receptors (CLRs)
R-HSA-5621481	Factor5	2.76018e-09	complete	negative	C-type lectin receptors (CLRs)
R-HSA-5621481	Factor1	1.6087e-05	complete	all	C-type lectin receptors (CLRs)
R-HSA-5621575	Factor2	0.00548222	complete	all	CD209 (DC-SIGN) signaling
R-HSA-5621575	Factor5	0.00196456	complete	positive	CD209 (DC-SIGN) signaling
R-HSA-5668541	Factor2	6.61745e-06	complete	all	TNFR2 non-canonical NF-kB pathway
R-HSA-5668541	Factor1	1.03073e-06	complete	positive	TNFR2 non-canonical NF-kB pathway
R-HSA-5668541	Factor5	7.97806e-17	complete	negative	TNFR2 non-canonical NF-kB pathway
R-HSA-5668541	Factor1	4.95435e-06	complete	all	TNFR2 non-canonical NF-kB pathway
R-HSA-5668541	Factor2	9.12381e-05	complete	negative	TNFR2 non-canonical NF-kB pathway
R-HSA-5676590	Factor1	1.128e-07	complete	all	NIK-->noncanonical NF-kB signaling
R-HSA-5676590	Factor2	7.16897e-08	complete	all	NIK-->noncanonical NF-kB signaling
R-HSA-5676590	Factor5	8.85803e-22	complete	negative	NIK-->noncanonical NF-kB signaling
R-HSA-5676590	Factor2	3.41771e-05	complete	negative	NIK-->noncanonical NF-kB signaling
R-HSA-5676590	Factor1	1.03073e-06	complete	positive	NIK-->noncanonical NF-kB signaling
R-HSA-5684264	Factor1	0.00936729	complete	all	MAP3K8 (TPL2)-dependent MAPK1/3 activation
R-HSA-5684264	Factor2	5.0665e-15	complete	all	MAP3K8 (TPL2)-dependent MAPK1/3 activation
R-HSA-5684264	Factor5	0.0043451	complete	all	MAP3K8 (TPL2)-dependent MAPK1/3 activation
R-HSA-5684264	Factor1	3.04433e-14	complete	negative	MAP3K8 (TPL2)-dependent MAPK1/3 activation
R-HSA-5684264	Factor5	1.47702e-07	complete	negative	MAP3K8 (TPL2)-dependent MAPK1/3 activation
R-HSA-5684264	Factor2	0.0220716	complete	positive	MAP3K8 (TPL2)-dependent MAPK1/3 activation
R-HSA-5686938	Factor1	8.90276e-07	complete	all	Regulation of TLR by endogenous ligand
R-HSA-5686938	Factor4	0.0137486	complete	all	Regulation of TLR by endogenous ligand
R-HSA-5686938	Factor2	1.51567e-08	complete	positive	Regulation of TLR by endogenous ligand
R-HSA-1236975	Factor4	0.0214544	complete	all	Antigen processing-Cross presentation
R-HSA-5690714	Factor2	0.00667197	complete	negative	CD22 mediated BCR regulation
R-HSA-622312	Factor1	0.0220715	complete	all	Inflammasomes
R-HSA-622312	Factor5	0.0165844	complete	all	Inflammasomes
R-HSA-622312	Factor2	0.0464986	complete	all	Inflammasomes
R-HSA-622312	Factor5	1.47702e-07	complete	negative	Inflammasomes
R-HSA-6783589	Factor2	0.000576873	complete	positive	Interleukin-6 family signaling
R-HSA-6783589	Factor1	0.00189083	complete	all	Interleukin-6 family signaling
R-HSA-6783589	Factor5	0.0373213	complete	positive	Interleukin-6 family signaling
R-HSA-6783783	Factor2	0.00858506	complete	positive	Interleukin-10 signaling
R-HSA-6783783	Factor1	3.81572e-09	complete	all	Interleukin-10 signaling
R-HSA-6783783	Factor5	0.0291618	complete	positive	Interleukin-10 signaling
R-HSA-6785807	Factor5	0.0345222	complete	all	Interleukin-4 and Interleukin-13 signaling
R-HSA-6785807	Factor2	0.0239399	complete	negative	Interleukin-4 and Interleukin-13 signaling
R-HSA-6785807	Factor1	0.00426642	complete	negative	Interleukin-4 and Interleukin-13 signaling
R-HSA-6798695	Factor2	0.00222262	complete	positive	Neutrophil degranulation
R-HSA-6798695	Factor5	3.33511e-10	complete	negative	Neutrophil degranulation
R-HSA-6798695	Factor3	4.05129e-10	complete	negative	Neutrophil degranulation
R-HSA-6798695	Factor1	2.48427e-05	complete	positive	Neutrophil degranulation
R-HSA-6799990	Factor1	0.00334108	complete	all	Metal sequestration by antimicrobial proteins
R-HSA-174577	Factor4	0.0214544	complete	all	Activation of C3 and C5
R-HSA-6799990	Factor4	0.0214544	complete	all	Metal sequestration by antimicrobial proteins
R-HSA-6799990	Factor2	0.0242668	complete	positive	Metal sequestration by antimicrobial proteins
R-HSA-6799990	Factor5	0.00224787	complete	negative	Metal sequestration by antimicrobial proteins
R-HSA-6803157	Factor1	1.76169e-10	complete	all	Antimicrobial peptides
R-HSA-6803544	Factor2	0.0390746	complete	positive	Ion influx/efflux at host-pathogen interface
R-HSA-844455	Factor3	0.0377201	complete	negative	The NLRP1 inflammasome
R-HSA-844456	Factor1	0.00452514	complete	all	The NLRP3 inflammasome
R-HSA-844456	Factor5	2.0096e-08	complete	negative	The NLRP3 inflammasome
R-HSA-844456	Factor2	0.0310095	complete	negative	The NLRP3 inflammasome
R-HSA-844456	Factor5	0.00243208	complete	all	The NLRP3 inflammasome
R-HSA-844615	Factor1	0.0152964	complete	all	The AIM2 inflammasome
R-HSA-844615	Factor3	0.0004792	complete	negative	The AIM2 inflammasome
R-HSA-844615	Factor5	0.00143782	complete	negative	The AIM2 inflammasome
R-HSA-844615	Factor2	0.00362066	complete	negative	The AIM2 inflammasome
R-HSA-844615	Factor1	8.48325e-05	complete	positive	The AIM2 inflammasome
R-HSA-844623	Factor5	0.0477371	complete	negative	The IPAF inflammasome
R-HSA-844623	Factor3	0.00650736	complete	negative	The IPAF inflammasome
R-HSA-844623	Factor1	0.0357999	complete	positive	The IPAF inflammasome
R-HSA-877300	Factor1	0.000953246	complete	all	Interferon gamma signaling
R-HSA-877300	Factor5	0.0215246	complete	positive	Interferon gamma signaling
R-HSA-877312	Factor1	0.000286873	complete	all	Regulation of IFNG signaling
R-HSA-877312	Factor2	0.00106593	complete	positive	Regulation of IFNG signaling
R-HSA-879415	Factor2	1.31072e-07	complete	all	Advanced glycosylation endproduct receptor signaling
R-HSA-879415	Factor2	1.56124e-08	complete	positive	Advanced glycosylation endproduct receptor signaling
R-HSA-879415	Factor1	0.0385383	complete	all	Advanced glycosylation endproduct receptor signaling
R-HSA-8854691	Factor2	0.0165641	complete	positive	Interleukin-20 family signaling
R-HSA-8854691	Factor5	0.0496747	complete	positive	Interleukin-20 family signaling
R-HSA-8854691	Factor1	0.000289042	complete	all	Interleukin-20 family signaling
R-HSA-168927	Factor4	0.0223362	complete	negative	TICAM1, RIP1-mediated IKK complex recruitment
R-HSA-8950505	Factor2	0.00106593	complete	positive	Gene and protein expression by JAK-STAT signaling after Interleukin-12 stimulation
R-HSA-8950505	Factor1	0.00113611	complete	all	Gene and protein expression by JAK-STAT signaling after Interleukin-12 stimulation
R-HSA-8983432	Factor1	0.0446359	complete	positive	Interleukin-15 signaling
R-HSA-8983432	Factor1	0.0298771	complete	all	Interleukin-15 signaling
R-HSA-8983432	Factor5	0.0381758	complete	positive	Interleukin-15 signaling
R-HSA-8984722	Factor2	0.000576873	complete	positive	Interleukin-35 Signalling
R-HSA-8984722	Factor1	0.000140719	complete	all	Interleukin-35 Signalling
R-HSA-8984722	Factor5	0.00548071	complete	positive	Interleukin-35 Signalling
R-HSA-8984722	Factor3	0.015888	complete	negative	Interleukin-35 Signalling
R-HSA-8985947	Factor3	0.0469618	complete	negative	Interleukin-9 signaling
R-HSA-8985947	Factor1	0.00866848	complete	all	Interleukin-9 signaling
R-HSA-9008059	Factor1	0.0216899	complete	positive	Interleukin-37 signaling
R-HSA-9008059	Factor3	9.30165e-05	complete	negative	Interleukin-37 signaling
R-HSA-9013973	Factor5	3.34483e-08	complete	negative	TICAM1-dependent activation of IRF3/IRF7
R-HSA-9013973	Factor2	2.48929e-12	complete	all	TICAM1-dependent activation of IRF3/IRF7
R-HSA-9013973	Factor1	6.65327e-10	complete	negative	TICAM1-dependent activation of IRF3/IRF7
R-HSA-9013973	Factor2	0.000143729	complete	negative	TICAM1-dependent activation of IRF3/IRF7
R-HSA-9014325	Factor5	2.36154e-08	complete	negative	TICAM1,TRAF6-dependent induction of TAK1 complex
R-HSA-9014325	Factor2	0.000138578	complete	negative	TICAM1,TRAF6-dependent induction of TAK1 complex
R-HSA-9014325	Factor5	0.0305572	complete	all	TICAM1,TRAF6-dependent induction of TAK1 complex
R-HSA-9014325	Factor2	1.78481e-15	complete	all	TICAM1,TRAF6-dependent induction of TAK1 complex
R-HSA-9014325	Factor1	1.70079e-09	complete	negative	TICAM1,TRAF6-dependent induction of TAK1 complex
R-HSA-9020558	Factor3	0.00600642	complete	negative	Interleukin-2 signaling
R-HSA-9020591	Factor1	1.89835e-05	complete	all	Interleukin-12 signaling
R-HSA-9020591	Factor2	0.000576873	complete	positive	Interleukin-12 signaling
R-HSA-2025928	Factor4	0.0253349	complete	positive	Calcineurin activates NFAT
R-HSA-9020702	Factor5	2.22426e-17	complete	negative	Interleukin-1 signaling
R-HSA-9020702	Factor1	0.0177476	complete	all	Interleukin-1 signaling
R-HSA-9020702	Factor5	0.0433891	complete	all	Interleukin-1 signaling
R-HSA-9020702	Factor1	0.0409028	complete	positive	Interleukin-1 signaling
R-HSA-9020702	Factor2	3.20871e-11	complete	all	Interleukin-1 signaling
R-HSA-9020702	Factor2	0.0020327	complete	negative	Interleukin-1 signaling
R-HSA-9020702	Factor3	0.0212073	complete	positive	Interleukin-1 signaling
R-HSA-9020956	Factor5	0.00548071	complete	positive	Interleukin-27 signaling
R-HSA-9020956	Factor1	0.000156288	complete	all	Interleukin-27 signaling
R-HSA-9020956	Factor2	0.000576873	complete	positive	Interleukin-27 signaling
R-HSA-9020956	Factor3	0.0258373	complete	negative	Interleukin-27 signaling
R-HSA-9020958	Factor3	0.0310668	complete	negative	Interleukin-21 signaling
R-HSA-9020958	Factor1	0.0128044	complete	all	Interleukin-21 signaling
R-HSA-909733	Factor2	0.00357406	complete	all	Interferon alpha/beta signaling
R-HSA-909733	Factor5	0.00231058	complete	negative	Interferon alpha/beta signaling
R-HSA-166665	Factor4	0.0335909	complete	positive	Terminal pathway of complement
R-HSA-909733	Factor2	0.0314192	complete	negative	Interferon alpha/beta signaling
R-HSA-909733	Factor1	1.44707e-06	complete	positive	Interferon alpha/beta signaling
R-HSA-912526	Factor5	0.00240091	complete	positive	Interleukin receptor SHC signaling
R-HSA-912526	Factor1	0.0177476	complete	all	Interleukin receptor SHC signaling
R-HSA-912631	Factor1	1.362e-05	complete	negative	Regulation of signaling by CBL
R-HSA-912631	Factor5	0.0228426	complete	all	Regulation of signaling by CBL
R-HSA-912631	Factor2	0.0117602	complete	negative	Regulation of signaling by CBL
R-HSA-912631	Factor2	3.51038e-05	complete	all	Regulation of signaling by CBL
R-HSA-912694	Factor1	0.0149908	complete	all	Regulation of IFNA signaling
R-HSA-912694	Factor5	0.047218	complete	positive	Regulation of IFNA signaling
R-HSA-913531	Factor2	6.45434e-06	complete	all	Interferon Signaling
R-HSA-913531	Factor5	0.00231843	complete	all	Interferon Signaling
R-HSA-913531	Factor2	0.00145159	complete	negative	Interferon Signaling
R-HSA-913531	Factor1	0.00426642	complete	negative	Interferon Signaling
R-HSA-913531	Factor5	1.32253e-06	complete	negative	Interferon Signaling
R-HSA-918233	Factor2	0.0362983	complete	all	TRAF3-dependent IRF activation pathway
R-HSA-933542	Factor2	0.0242668	complete	positive	TRAF6 mediated NF-kB activation
R-HSA-933542	Factor2	0.000373396	complete	all	TRAF6 mediated NF-kB activation
R-HSA-933542	Factor1	0.00416055	complete	all	TRAF6 mediated NF-kB activation
R-HSA-936440	Factor1	0.0151282	complete	all	Negative regulators of DDX58/IFIH1 signaling
R-HSA-936440	Factor1	1.02434e-14	complete	negative	Negative regulators of DDX58/IFIH1 signaling
R-HSA-936440	Factor2	6.82309e-05	complete	all	Negative regulators of DDX58/IFIH1 signaling
R-HSA-936440	Factor2	0.0177722	complete	positive	Negative regulators of DDX58/IFIH1 signaling
R-HSA-936964	Factor2	0.0135259	complete	negative	Activation of IRF3/IRF7 mediated by TBK1/IKK epsilon
R-HSA-936964	Factor1	1.52784e-06	complete	negative	Activation of IRF3/IRF7 mediated by TBK1/IKK epsilon
R-HSA-936964	Factor5	9.83613e-09	complete	negative	Activation of IRF3/IRF7 mediated by TBK1/IKK epsilon
R-HSA-936964	Factor2	2.39379e-11	complete	all	Activation of IRF3/IRF7 mediated by TBK1/IKK epsilon
R-HSA-937039	Factor1	1.13906e-09	complete	negative	IRAK1 recruits IKK complex
R-HSA-937039	Factor2	0.000860919	complete	negative	IRAK1 recruits IKK complex
R-HSA-937039	Factor5	1.53281e-08	complete	negative	IRAK1 recruits IKK complex
R-HSA-937039	Factor5	0.0322889	complete	all	IRAK1 recruits IKK complex
R-HSA-937039	Factor2	1.08722e-14	complete	all	IRAK1 recruits IKK complex
R-HSA-937041	Factor1	6.87062e-06	complete	negative	IKK complex recruitment mediated by RIP1
R-HSA-937041	Factor2	0.0171314	complete	positive	IKK complex recruitment mediated by RIP1
R-HSA-937041	Factor5	2.17762e-06	complete	negative	IKK complex recruitment mediated by RIP1
R-HSA-937041	Factor2	2.96851e-09	complete	all	IKK complex recruitment mediated by RIP1
R-HSA-937042	Factor5	2.36154e-08	complete	negative	IRAK2 mediated activation of TAK1 complex
R-HSA-937042	Factor2	1.78481e-15	complete	all	IRAK2 mediated activation of TAK1 complex
R-HSA-937042	Factor2	0.000138578	complete	negative	IRAK2 mediated activation of TAK1 complex
R-HSA-937042	Factor1	1.70079e-09	complete	negative	IRAK2 mediated activation of TAK1 complex
R-HSA-937042	Factor5	0.0305572	complete	all	IRAK2 mediated activation of TAK1 complex
R-HSA-937061	Factor5	0.000751281	complete	negative	TRIF(TICAM1)-mediated TLR4 signaling
R-HSA-937061	Factor2	0.00992262	complete	positive	TRIF(TICAM1)-mediated TLR4 signaling
R-HSA-937061	Factor2	1.03737e-14	complete	all	TRIF(TICAM1)-mediated TLR4 signaling
R-HSA-937061	Factor1	6.65327e-10	complete	negative	TRIF(TICAM1)-mediated TLR4 signaling
R-HSA-937072	Factor5	7.653e-09	complete	negative	TRAF6-mediated induction of TAK1 complex within TLR4 complex
R-HSA-937072	Factor2	4.6059e-14	complete	all	TRAF6-mediated induction of TAK1 complex within TLR4 complex
R-HSA-937072	Factor1	4.5768e-06	complete	negative	TRAF6-mediated induction of TAK1 complex within TLR4 complex
R-HSA-937072	Factor2	0.0137451	complete	negative	TRAF6-mediated induction of TAK1 complex within TLR4 complex
R-HSA-937072	Factor5	0.0433891	complete	all	TRAF6-mediated induction of TAK1 complex within TLR4 complex
R-HSA-9607240	Factor2	0.00145658	complete	negative	FLT3 Signaling
R-HSA-9607240	Factor1	0.000601166	complete	negative	FLT3 Signaling
R-HSA-9607240	Factor2	1.81525e-07	complete	all	FLT3 Signaling
R-HSA-9645460	Factor5	2.36154e-08	complete	negative	Alpha-protein kinase 1 signaling pathway
R-HSA-9645460	Factor1	1.70079e-09	complete	negative	Alpha-protein kinase 1 signaling pathway
R-HSA-9645460	Factor5	0.0305572	complete	all	Alpha-protein kinase 1 signaling pathway
R-HSA-9645460	Factor2	0.000138578	complete	negative	Alpha-protein kinase 1 signaling pathway
R-HSA-9645460	Factor2	1.78481e-15	complete	all	Alpha-protein kinase 1 signaling pathway
R-HSA-9674555	Factor2	0.0138525	complete	all	Signaling by CSF3 (G-CSF)
R-HSA-9705462	Factor2	0.00492312	complete	all	Inactivation of CSF3 (G-CSF) signaling
R-HSA-9706369	Factor1	2.18473e-06	complete	negative	Negative regulation of FLT3
R-HSA-9706369	Factor2	9.12381e-05	complete	negative	Negative regulation of FLT3
R-HSA-9706369	Factor2	1.86318e-13	complete	all	Negative regulation of FLT3
R-HSA-9706369	Factor5	2.18181e-06	complete	negative	Negative regulation of FLT3
R-HSA-9706374	Factor3	0.00153398	complete	negative	FLT3 signaling through SRC family kinases
R-HSA-975110	Factor5	0.0249189	complete	all	TRAF6 mediated IRF7 activation in TLR7/8 or 9 signaling
R-HSA-975110	Factor2	2.93312e-11	complete	all	TRAF6 mediated IRF7 activation in TLR7/8 or 9 signaling
R-HSA-975110	Factor1	3.74444e-08	complete	negative	TRAF6 mediated IRF7 activation in TLR7/8 or 9 signaling
R-HSA-975110	Factor2	0.000348199	complete	negative	TRAF6 mediated IRF7 activation in TLR7/8 or 9 signaling
R-HSA-975110	Factor5	9.63217e-10	complete	negative	TRAF6 mediated IRF7 activation in TLR7/8 or 9 signaling
R-HSA-975138	Factor5	0.000512552	complete	negative	TRAF6 mediated induction of NFkB and MAP kinases upon TLR7/8 or 9 activation
R-HSA-975138	Factor2	1.73514e-16	complete	all	TRAF6 mediated induction of NFkB and MAP kinases upon TLR7/8 or 9 activation
R-HSA-975138	Factor1	1.70079e-09	complete	negative	TRAF6 mediated induction of NFkB and MAP kinases upon TLR7/8 or 9 activation
R-HSA-975138	Factor5	0.0275226	complete	all	TRAF6 mediated induction of NFkB and MAP kinases upon TLR7/8 or 9 activation
R-HSA-975138	Factor2	0.0425853	complete	positive	TRAF6 mediated induction of NFkB and MAP kinases upon TLR7/8 or 9 activation
R-HSA-975144	Factor2	0.000860919	complete	negative	IRAK1 recruits IKK complex upon TLR7/8 or 9 stimulation
R-HSA-975144	Factor5	0.0322889	complete	all	IRAK1 recruits IKK complex upon TLR7/8 or 9 stimulation
R-HSA-975144	Factor5	1.53281e-08	complete	negative	IRAK1 recruits IKK complex upon TLR7/8 or 9 stimulation
R-HSA-975144	Factor1	1.13906e-09	complete	negative	IRAK1 recruits IKK complex upon TLR7/8 or 9 stimulation
R-HSA-975144	Factor2	1.08722e-14	complete	all	IRAK1 recruits IKK complex upon TLR7/8 or 9 stimulation
R-HSA-975155	Factor5	0.0275226	complete	all	MyD88 dependent cascade initiated on endosome
R-HSA-975155	Factor2	1.73514e-16	complete	all	MyD88 dependent cascade initiated on endosome
R-HSA-975155	Factor2	0.0425853	complete	positive	MyD88 dependent cascade initiated on endosome
R-HSA-975155	Factor1	1.70079e-09	complete	negative	MyD88 dependent cascade initiated on endosome
R-HSA-975155	Factor5	0.000512552	complete	negative	MyD88 dependent cascade initiated on endosome
R-HSA-975163	Factor2	0.0137451	complete	negative	IRAK2 mediated activation of TAK1 complex upon TLR7/8 or 9 stimulation
R-HSA-975163	Factor5	0.0433891	complete	all	IRAK2 mediated activation of TAK1 complex upon TLR7/8 or 9 stimulation
R-HSA-975163	Factor5	7.653e-09	complete	negative	IRAK2 mediated activation of TAK1 complex upon TLR7/8 or 9 stimulation
R-HSA-975163	Factor1	4.5768e-06	complete	negative	IRAK2 mediated activation of TAK1 complex upon TLR7/8 or 9 stimulation
R-HSA-975163	Factor2	4.6059e-14	complete	all	IRAK2 mediated activation of TAK1 complex upon TLR7/8 or 9 stimulation
R-HSA-975871	Factor5	0.0275226	complete	all	MyD88 cascade initiated on plasma membrane
R-HSA-975871	Factor2	0.0264883	complete	negative	MyD88 cascade initiated on plasma membrane
R-HSA-975871	Factor5	0.00202854	complete	negative	MyD88 cascade initiated on plasma membrane
R-HSA-975871	Factor1	4.70467e-11	complete	negative	MyD88 cascade initiated on plasma membrane
R-HSA-975871	Factor2	1.73514e-16	complete	all	MyD88 cascade initiated on plasma membrane
R-HSA-977606	Factor5	0.0249189	complete	all	Regulation of Complement cascade
R-HSA-977606	Factor2	9.40352e-06	complete	all	Regulation of Complement cascade
R-HSA-977606	Factor1	5.76307e-05	complete	all	Regulation of Complement cascade
R-HSA-977606	Factor3	0.00932779	complete	positive	Regulation of Complement cascade
R-HSA-982772	Factor2	0.0461355	complete	positive	Growth hormone receptor signaling
R-HSA-983168	Factor5	2.96982e-16	complete	negative	Antigen processing: Ubiquitination & Proteasome degradation
R-HSA-983168	Factor5	0.0401672	complete	all	Antigen processing: Ubiquitination & Proteasome degradation
R-HSA-983168	Factor2	0.000860919	complete	negative	Antigen processing: Ubiquitination & Proteasome degradation
R-HSA-983168	Factor2	6.23838e-06	complete	all	Antigen processing: Ubiquitination & Proteasome degradation
R-HSA-983168	Factor1	1.84869e-05	complete	all	Antigen processing: Ubiquitination & Proteasome degradation
R-HSA-983168	Factor3	0.0477606	complete	positive	Antigen processing: Ubiquitination & Proteasome degradation
R-HSA-983169	Factor2	7.41495e-06	complete	all	Class I MHC mediated antigen processing & presentation
R-HSA-166663	Factor4	0.04087	complete	all	Initial triggering of complement
R-HSA-983169	Factor5	3.65711e-22	complete	negative	Class I MHC mediated antigen processing & presentation
R-HSA-983169	Factor1	0.0415068	complete	positive	Class I MHC mediated antigen processing & presentation
R-HSA-983169	Factor1	0.043458	complete	all	Class I MHC mediated antigen processing & presentation
R-HSA-983170	Factor2	0.000902725	complete	negative	Antigen Presentation: Folding, assembly and peptide loading of class I MHC
R-HSA-983170	Factor1	0.040432	complete	all	Antigen Presentation: Folding, assembly and peptide loading of class I MHC
R-HSA-983170	Factor2	0.0222628	complete	all	Antigen Presentation: Folding, assembly and peptide loading of class I MHC
R-HSA-983170	Factor5	0.0203214	complete	negative	Antigen Presentation: Folding, assembly and peptide loading of class I MHC
R-HSA-983695	Factor5	0.00227235	complete	positive	Antigen activates B Cell Receptor (BCR) leading to generation of second messengers
R-HSA-983695	Factor2	0.0381713	complete	negative	Antigen activates B Cell Receptor (BCR) leading to generation of second messengers
R-HSA-983705	Factor2	9.67706e-06	complete	all	Signaling by the B Cell Receptor (BCR)
R-HSA-983705	Factor1	5.7649e-05	complete	all	Signaling by the B Cell Receptor (BCR)
R-HSA-983705	Factor2	0.000108024	complete	negative	Signaling by the B Cell Receptor (BCR)
R-HSA-983705	Factor5	2.61571e-07	complete	negative	Signaling by the B Cell Receptor (BCR)
R-HSA-983705	Factor5	0.0433891	complete	all	Signaling by the B Cell Receptor (BCR)

[truncated: 7 more sheets: TABLE10, TABLE11, TABLE12, TABLE13, TABLE14, TABLE15, TABLE16]
